# Supplementary material for: 6-Chloro-1-phenyl­indoline-2,3-dione: absolute structure, non-linear optical and charge-transport properties
Source: Acta Crystallogr E Crystallogr Commun. 2017 May 31;73(Pt 6):908–12. doi: 10.1107/S2056989017007630 (PMC5458322; doi:10.1107/S2056989017007630)
Supplement: Supplementary file 1 [file e-73-00908-sup1.cif]

##############################################################################
#                                                                            #
# This CIF contains the data in a paper accepted for publication in          #
# Acta Crystallographica Section E. It conforms to the requirements of       #
# Notes for Authors for Acta Crystallographica Section E, and has been       #
# peer reviewed under the auspices of the IUCr Commission on Journals.       #
#                                                                            #
# Full details of the Crystallographic Information File format               #
# are given in the paper "The Crystallographic Information File (CIF):       #
# a New Standard Archive File for Crystallography" by S. R. Hall, F. H.      #
# Allen and I. D. Brown [Acta Cryst. (1991), A47, 655-685].                  #
#                                                                            #
# The current version of the core CIF dictionary is obtainable from          #
# ftp://ftp.iucr.org/pub/cif_core.dic.                                       #
#                                                                            #
# Software is freely available for graphical display of the structure(s)     #
# in this CIF. For information consult the CIF software page                 #
# http://www.iucr.org/resources/cif/software.                                #
#                                                                            #
# This file may be used for bona fide research purposes within the           #
# scientific community so long as proper attribution is given to the journal # 
# article from which it was obtained.                                        #
#                                                                            #
##############################################################################
data_I
_audit_creation_method     SHELXL-97
_journal_date_recd_electronic     2017-02-20
_journal_date_accepted     2017-05-23
_journal_name_full     'Acta Crystallographica, Section E'
_journal_year     2017
_journal_volume     73
_journal_issue      6
_journal_page_first     908
_journal_page_last     912
_journal_paper_category     GO
_journal_paper_doi     10.1107/S2056989017007630
_journal_coeditor_code     HB7661
_publ_contact_author_name     'Qi Fang'
_publ_contact_author_address
;
State Key Laboratory of Crystal Materials
Shandong University
Jinan 250100
Shandong Province
People's Republic of China
;
_publ_contact_author_email     'fangqi@sdu.edu.cn'
_publ_contact_author_fax     '0086 531 88362782'
_publ_contact_author_phone     '0086 531 88362782'
_publ_section_title
;
6-Chloro-1-phenylindoline-2,3-dione: absolute structure, non-linear optical and
charge-transport properties
;
_publ_section_title_footnote     .
loop_
    _publ_author_name
    _publ_author_footnote
    _publ_author_address
    'Wang, Bing' .
;
State Key Laboratory of Crystal Materials
Shandong University
Jinan 250100
Shandong Province
People's Republic of China
;
    'Lu, Qing' .
;
State Key Laboratory of Crystal Materials
Shandong University
Jinan 250100
Shandong Province
People's Republic of China
;
    'Fang, Qi' .
;
State Key Laboratory of Crystal Materials
Shandong University
Jinan 250100
Shandong Province
People's Republic of China
;
    'Zhang, Ting-ting' .
;
School of Chemistry and Chemical Engineering
Shandong University
Jinan 250100
Shandong Province
People's Republic of China
;
    'Jin, Ying-ying' .
;
State Key Laboratory of Crystal Materials
Shandong University
Jinan 250100
Shandong Province
People's Republic of China
;
_publ_section_synopsis
;
A polycrystalline sample of the title compound exhibits a considerable
second-order non-linear optical effect (frequency doubling of 1064 nm light to
output 532 nm light). In the crystal, molecules are linked by C---H...O
hydrogen bonds, generating chains along the [100] direction. Based on a DFT
calculation,  [100]  proves to be the most favourable direction for charge
transport and the title crystal could be used as a hole-transport material
because of its high hole mobility.
;
_chemical_name_systematic
;
6-Chloro-1-phenylindoline-2,3-dione
;
_chemical_name_common     ?
_chemical_formula_moiety     'C14 H8 Cl N O2'
_chemical_formula_sum     'C14 H8 Cl N O2'
_chemical_formula_iupac     'C14 H8 Cl N O2'
_chemical_formula_weight     257.66
_chemical_melting_point     ?
_symmetry_cell_setting     orthorhombic
_symmetry_space_group_name_H-M     'P 21 21 21'
loop_
    _symmetry_equiv_pos_as_xyz
    'x, y, z'
    'x+1/2, -y+1/2, -z'
    '-x, y+1/2, -z+1/2'
    '-x+1/2, -y, z+1/2'
_cell_length_a     6.8190(3)
_cell_length_b     7.7062(3)
_cell_length_c     21.7492(9)
_cell_angle_alpha     90.00
_cell_angle_beta     90.00
_cell_angle_gamma     90.00
_cell_volume     1142.89(8)
_cell_formula_units_Z     4
_cell_measurement_reflns_used     9992
_cell_measurement_theta_min     2.80
_cell_measurement_theta_max     30.96
_cell_measurement_temperature     294(2)
_exptl_crystal_description     bar
_exptl_crystal_colour     orange
_exptl_crystal_size_max     0.58
_exptl_crystal_size_mid     0.24
_exptl_crystal_size_min     0.18
_exptl_crystal_density_diffrn     1.497
_exptl_crystal_density_meas     ?
_exptl_crystal_density_method     'not measured'
_exptl_crystal_F_000     528
_exptl_absorpt_coefficient_mu     0.325
_exptl_absorpt_correction_type     multi-scan
_exptl_absorpt_process_details
;
(SADABS; Bruker, 2005)
;
_exptl_absorpt_correction_T_min     0.8344
_exptl_absorpt_correction_T_max     0.9426
_exptl_special_details
;
 Scan width 0.5\% \w , Crystal to detector distance 5.96 cm,
exposure time 15s, 10 hours and 36 minutes for data collection,
with scale.
6-run at 2theta equal -28, -28, -35,-36,-36,-38, respectively.
;
_diffrn_ambient_temperature     294(2)
_diffrn_radiation_type     MoK\a
_diffrn_radiation_wavelength     0.71073
_diffrn_radiation_source     'fine-focus sealed tube'
_diffrn_radiation_monochromator     graphite
_diffrn_measurement_device_type     'Bruker APEXII CCD'
_diffrn_measurement_method     '\w scans'
_diffrn_detector_area_resol_mean     8.3
_diffrn_reflns_number     21380
_diffrn_reflns_av_R_equivalents     0.0207
_diffrn_reflns_av_sigmaI/netI     0.0143
_diffrn_reflns_theta_min     1.87
_diffrn_reflns_theta_max     31.76
_diffrn_reflns_theta_full     31.76
_diffrn_measured_fraction_theta_max     0.980
_diffrn_measured_fraction_theta_full     0.980
_diffrn_reflns_limit_h_min     -9
_diffrn_reflns_limit_h_max     9
_diffrn_reflns_limit_k_min     -10
_diffrn_reflns_limit_k_max     11
_diffrn_reflns_limit_l_min     -32
_diffrn_reflns_limit_l_max     28
_refine_special_details
;
 Refinement of F^2^ against ALL reflections.  The weighted R-factor wR and
 goodness of fit S are based on F^2^, conventional R-factors R are based
 on F, with F set to zero for negative F^2^. The threshold expression of
 F^2^ > 2sigma(F^2^) is used only for calculating R-factors(gt) etc. and is
 not relevant to the choice of reflections for refinement.  R-factors based
 on F^2^ are statistically about twice as large as those based on F, and R-
 factors based on ALL data will be even larger.
;
_reflns_number_total     3784
_reflns_number_gt     3513
_reflns_threshold_expression     I>2\s(I)
_refine_ls_structure_factor_coef     Fsqd
_refine_ls_matrix_type     full
_refine_ls_R_factor_all     0.0348
_refine_ls_R_factor_gt     0.0317
_refine_ls_wR_factor_gt     0.0877
_refine_ls_wR_factor_ref     0.0903
_refine_ls_goodness_of_fit_ref     1.041
_refine_ls_restrained_S_all     1.041
_refine_ls_number_reflns     3784
_refine_ls_number_parameters     191
_refine_ls_number_restraints     0
_refine_ls_hydrogen_treatment     mixed
_refine_ls_weighting_scheme     calc
_refine_ls_weighting_details
         'calc w=1/[\s^2^(Fo^2^)+(0.0575P)^2^+0.0865P] where P=(Fo^2^+2Fc^2^)/3'
_atom_sites_solution_hydrogens     mixed
_atom_sites_solution_primary     direct
_atom_sites_solution_secondary     difmap
_refine_ls_shift/su_max     0.001
_refine_ls_shift/su_mean     0.000
_refine_diff_density_max     0.210
_refine_diff_density_min     -0.229
_refine_ls_extinction_method     none
_refine_ls_extinction_coef     ?
_refine_ls_abs_structure_details
;
Flack (1983), 1583 Friedel pairs
;
_refine_ls_abs_structure_Flack     0.03(5)
loop_
    _atom_type_symbol
    _atom_type_description
    _atom_type_scat_dispersion_real
    _atom_type_scat_dispersion_imag
    _atom_type_scat_source
    'C' 'C' 0.0033 0.0016
                         'International Tables Vol C Tables 4.2.6.8 and 6.1.1.4'
    'H' 'H' 0.0000 0.0000
                         'International Tables Vol C Tables 4.2.6.8 and 6.1.1.4'
    'N' 'N' 0.0061 0.0033
                         'International Tables Vol C Tables 4.2.6.8 and 6.1.1.4'
    'O' 'O' 0.0106 0.0060
                         'International Tables Vol C Tables 4.2.6.8 and 6.1.1.4'
    'Cl' 'Cl' 0.1484 0.1585
                         'International Tables Vol C Tables 4.2.6.8 and 6.1.1.4'
_computing_data_collection
;
APEX2 (Bruker, 2005)
;
_computing_cell_refinement
;
SAINT (Bruker, 2005)
;
_computing_data_reduction
;
SAINT (Bruker, 2005)
;
_computing_structure_solution
;
SHELXS97 (Sheldrick, 2008)
;
_computing_structure_refinement
;
SHELXL97 (Sheldrick, 2008)
;
_computing_molecular_graphics
;
SHELXTL (Sheldrick, 2008)
;
_computing_publication_material
;
SHELXTL (Sheldrick, 2008)
;
loop_
    _atom_site_type_symbol
    _atom_site_label
    _atom_site_fract_x
    _atom_site_fract_y
    _atom_site_fract_z
    _atom_site_U_iso_or_equiv
    _atom_site_adp_type
    _atom_site_calc_flag
    _atom_site_refinement_flags
    _atom_site_occupancy
    _atom_site_symmetry_multiplicity
    _atom_site_disorder_assembly
    _atom_site_disorder_group
    Cl Cl1 1.36000(5) 0.40110(5) 0.561115(17) 0.05229(11) Uani d . 1 1 . .
    C C7 1.10733(16) 0.54301(15) 0.64149(5) 0.0323(2) Uani d . 1 1 . .
    O O2 0.48463(15) 0.81725(15) 0.61436(5) 0.0514(3) Uani d . 1 1 . .
    O O1 0.58784(14) 0.83661(15) 0.74488(5) 0.0466(2) Uani d . 1 1 . .
    C C5 1.0114(2) 0.5438(2) 0.53283(6) 0.0423(3) Uani d . 1 1 . .
    C C6 1.14176(18) 0.50392(15) 0.57981(5) 0.0355(2) Uani d . 1 1 . .
    C C8 0.93314(16) 0.62745(14) 0.65401(5) 0.0298(2) Uani d . 1 1 . .
    N N1 0.86151(14) 0.68187(13) 0.71209(4) 0.03287(18) Uani d . 1 1 . .
    C C9 0.95746(17) 0.65986(15) 0.76993(5) 0.0309(2) Uani d . 1 1 . .
    C C14 0.8529(2) 0.58710(17) 0.81830(6) 0.0400(3) Uani d . 1 1 . .
    C C13 0.9437(3) 0.5724(2) 0.87499(6) 0.0502(3) Uani d . 1 1 . .
    H H13 0.8757 0.5247 0.9080 0.060 Uiso calc R 1 1 . .
    C C12 1.1351(3) 0.6281(2) 0.88297(6) 0.0539(4) Uani d . 1 1 . .
    C C3 0.79945(17) 0.66972(16) 0.60753(5) 0.0339(2) Uani d . 1 1 . .
    C C4 0.8377(2) 0.62747(18) 0.54664(6) 0.0417(3) Uani d . 1 1 . .
    C C2 0.63341(17) 0.75880(16) 0.63578(6) 0.0366(2) Uani d . 1 1 . .
    C C1 0.68398(16) 0.76703(16) 0.70553(6) 0.0348(2) Uani d . 1 1 . .
    C C11 1.2390(2) 0.6983(2) 0.83442(6) 0.0456(3) Uani d . 1 1 . .
    C C10 1.15006(18) 0.71514(15) 0.77716(5) 0.0350(2) Uani d . 1 1 . .
    H H5 1.042(3) 0.510(2) 0.4916(9) 0.056(5) Uiso d . 1 1 . .
    H H4 0.739(3) 0.659(2) 0.5147(9) 0.050(5) Uiso d . 1 1 . .
    H H10 1.219(3) 0.768(2) 0.7437(8) 0.041(4) Uiso d . 1 1 . .
    H H11 1.369(3) 0.735(2) 0.8379(9) 0.054(5) Uiso d . 1 1 . .
    H H12 1.195(4) 0.618(3) 0.9210(11) 0.081(7) Uiso d . 1 1 . .
    H H14 0.724(3) 0.548(3) 0.8112(9) 0.056(5) Uiso d . 1 1 . .
    H H7 1.195(3) 0.509(2) 0.6711(8) 0.038(4) Uiso d . 1 1 . .
loop_
    _atom_site_aniso_label
    _atom_site_aniso_U_11
    _atom_site_aniso_U_22
    _atom_site_aniso_U_33
    _atom_site_aniso_U_12
    _atom_site_aniso_U_13
    _atom_site_aniso_U_23
    Cl1 0.04536(17) 0.0669(2) 0.04463(17) 0.01248(15) 0.01136(13) -0.00487(15)
    C7 0.0316(5) 0.0373(5) 0.0281(4) 0.0001(4) 0.0017(4) 0.0021(4)
    O2 0.0373(4) 0.0633(6) 0.0536(6) 0.0104(4) -0.0091(4) -0.0017(5)
    O1 0.0361(4) 0.0589(6) 0.0448(5) 0.0057(4) 0.0071(4) -0.0055(4)
    C5 0.0491(7) 0.0514(7) 0.0263(5) 0.0011(5) 0.0025(4) -0.0016(5)
    C6 0.0352(5) 0.0391(5) 0.0324(5) 0.0011(4) 0.0071(4) -0.0003(4)
    C8 0.0299(4) 0.0330(5) 0.0265(4) -0.0031(4) 0.0022(3) 0.0008(4)
    N1 0.0281(4) 0.0435(5) 0.0270(4) 0.0015(4) 0.0026(3) -0.0012(3)
    C9 0.0354(5) 0.0315(5) 0.0260(4) 0.0013(4) 0.0026(4) -0.0002(4)
    C14 0.0468(7) 0.0381(5) 0.0353(5) -0.0017(5) 0.0102(5) 0.0016(4)
    C13 0.0712(9) 0.0490(7) 0.0305(6) 0.0122(7) 0.0121(6) 0.0080(5)
    C12 0.0714(9) 0.0600(8) 0.0303(5) 0.0256(8) -0.0083(6) -0.0015(5)
    C3 0.0328(5) 0.0384(5) 0.0305(5) -0.0006(4) -0.0017(4) 0.0013(4)
    C4 0.0463(6) 0.0490(6) 0.0299(5) 0.0021(5) -0.0053(5) 0.0005(5)
    C2 0.0313(5) 0.0400(5) 0.0385(5) -0.0019(4) -0.0019(4) 0.0001(4)
    C1 0.0280(5) 0.0393(5) 0.0372(5) -0.0014(4) 0.0017(4) -0.0001(4)
    C11 0.0453(7) 0.0527(7) 0.0388(6) 0.0106(6) -0.0109(5) -0.0067(6)
    C10 0.0343(5) 0.0381(5) 0.0327(5) 0.0017(4) -0.0004(4) -0.0005(4)
_geom_special_details
;
 All esds (except the esd in the dihedral angle between two l.s. planes)
 are estimated using the full covariance matrix.  The cell esds are taken
 into account individually in the estimation of esds in distances, angles
 and torsion angles; correlations between esds in cell parameters are only
 used when they are defined by crystal symmetry.  An approximate (isotropic)
 treatment of cell esds is used for estimating esds involving l.s. planes.
;
loop_
    _geom_bond_atom_site_label_1
    _geom_bond_atom_site_label_2
    _geom_bond_site_symmetry_2
    _geom_bond_distance
    _geom_bond_publ_flag
    Cl1 C6 . 1.7343(12) ?
    C7 C8 . 1.3815(16) ?
    C7 C6 . 1.3948(15) ?
    C7 H7 . 0.916(17) ?
    O2 C2 . 1.2039(16) ?
    O1 C1 . 1.2040(15) ?
    C5 C4 . 1.3816(19) ?
    C5 C6 . 1.3889(18) ?
    C5 H5 . 0.96(2) ?
    C8 C3 . 1.3996(15) ?
    C8 N1 . 1.4179(13) ?
    N1 C1 . 1.3844(14) ?
    N1 C9 . 1.4279(14) ?
    C9 C14 . 1.3892(16) ?
    C9 C10 . 1.3896(16) ?
    C14 C13 . 1.384(2) ?
    C14 H14 . 0.94(2) ?
    C13 C12 . 1.385(3) ?
    C13 H13 . 0.9300 ?
    C12 C11 . 1.382(2) ?
    C12 H12 . 0.93(2) ?
    C3 C4 . 1.3884(17) ?
    C3 C2 . 1.4597(17) ?
    C4 H4 . 1.00(2) ?
    C2 C1 . 1.5570(17) ?
    C11 C10 . 1.3916(17) ?
    C11 H11 . 0.93(2) ?
    C10 H10 . 0.956(17) ?
loop_
    _geom_angle_atom_site_label_1
    _geom_angle_atom_site_label_2
    _geom_angle_atom_site_label_3
    _geom_angle_site_symmetry_1
    _geom_angle_site_symmetry_3
    _geom_angle
    _geom_angle_publ_flag
    C8 C7 C6 . . 115.85(11) ?
    C8 C7 H7 . . 123.8(11) ?
    C6 C7 H7 . . 120.3(11) ?
    C4 C5 C6 . . 119.46(11) ?
    C4 C5 H5 . . 121.2(12) ?
    C6 C5 H5 . . 119.3(12) ?
    C5 C6 C7 . . 123.52(11) ?
    C5 C6 Cl1 . . 118.54(9) ?
    C7 C6 Cl1 . . 117.94(10) ?
    C7 C8 C3 . . 121.83(10) ?
    C7 C8 N1 . . 127.67(10) ?
    C3 C8 N1 . . 110.50(10) ?
    C1 N1 C8 . . 110.46(9) ?
    C1 N1 C9 . . 123.21(9) ?
    C8 N1 C9 . . 126.29(9) ?
    C14 C9 C10 . . 121.55(11) ?
    C14 C9 N1 . . 118.68(11) ?
    C10 C9 N1 . . 119.75(10) ?
    C13 C14 C9 . . 118.54(14) ?
    C13 C14 H14 . . 122.6(12) ?
    C9 C14 H14 . . 118.8(12) ?
    C14 C13 C12 . . 120.52(13) ?
    C14 C13 H13 . . 119.7 ?
    C12 C13 H13 . . 119.7 ?
    C11 C12 C13 . . 120.60(13) ?
    C11 C12 H12 . . 119.1(16) ?
    C13 C12 H12 . . 120.3(16) ?
    C4 C3 C8 . . 120.79(11) ?
    C4 C3 C2 . . 131.11(11) ?
    C8 C3 C2 . . 108.10(10) ?
    C5 C4 C3 . . 118.56(11) ?
    C5 C4 H4 . . 122.6(11) ?
    C3 C4 H4 . . 118.8(11) ?
    O2 C2 C3 . . 131.81(12) ?
    O2 C2 C1 . . 123.27(12) ?
    C3 C2 C1 . . 104.92(10) ?
    O1 C1 N1 . . 127.88(12) ?
    O1 C1 C2 . . 126.16(11) ?
    N1 C1 C2 . . 105.95(10) ?
    C12 C11 C10 . . 119.78(14) ?
    C12 C11 H11 . . 122.9(12) ?
    C10 C11 H11 . . 117.3(12) ?
    C9 C10 C11 . . 119.00(12) ?
    C9 C10 H10 . . 120.5(10) ?
    C11 C10 H10 . . 120.5(11) ?
loop_
    _geom_torsion_atom_site_label_1
    _geom_torsion_atom_site_label_2
    _geom_torsion_atom_site_label_3
    _geom_torsion_atom_site_label_4
    _geom_torsion_site_symmetry_1
    _geom_torsion_site_symmetry_2
    _geom_torsion_site_symmetry_3
    _geom_torsion_site_symmetry_4
    _geom_torsion
    _geom_torsion_publ_flag
    C4 C5 C6 C7 . . . . 0.4(2) ?
    C4 C5 C6 Cl1 . . . . -179.26(11) ?
    C8 C7 C6 C5 . . . . -0.69(19) ?
    C8 C7 C6 Cl1 . . . . 178.95(8) ?
    C6 C7 C8 C3 . . . . 0.44(17) ?
    C6 C7 C8 N1 . . . . 179.89(11) ?
    C7 C8 N1 C1 . . . . 178.11(11) ?
    C3 C8 N1 C1 . . . . -2.38(13) ?
    C7 C8 N1 C9 . . . . 0.14(18) ?
    C3 C8 N1 C9 . . . . 179.64(11) ?
    C1 N1 C9 C14 . . . . 52.94(16) ?
    C8 N1 C9 C14 . . . . -129.33(12) ?
    C1 N1 C9 C10 . . . . -125.42(12) ?
    C8 N1 C9 C10 . . . . 52.31(16) ?
    C10 C9 C14 C13 . . . . 0.92(19) ?
    N1 C9 C14 C13 . . . . -177.41(11) ?
    C9 C14 C13 C12 . . . . -0.4(2) ?
    C14 C13 C12 C11 . . . . -0.4(2) ?
    C7 C8 C3 C4 . . . . 0.11(18) ?
    N1 C8 C3 C4 . . . . -179.42(11) ?
    C7 C8 C3 C2 . . . . -179.43(10) ?
    N1 C8 C3 C2 . . . . 1.03(13) ?
    C6 C5 C4 C3 . . . . 0.2(2) ?
    C8 C3 C4 C5 . . . . -0.45(19) ?
    C2 C3 C4 C5 . . . . 178.98(13) ?
    C4 C3 C2 O2 . . . . 1.2(2) ?
    C8 C3 C2 O2 . . . . -179.36(14) ?
    C4 C3 C2 C1 . . . . -178.96(13) ?
    C8 C3 C2 C1 . . . . 0.52(13) ?
    C8 N1 C1 O1 . . . . -176.24(13) ?
    C9 N1 C1 O1 . . . . 1.80(19) ?
    C8 N1 C1 C2 . . . . 2.58(12) ?
    C9 N1 C1 C2 . . . . -179.37(10) ?
    O2 C2 C1 O1 . . . . -3.1(2) ?
    C3 C2 C1 O1 . . . . 176.95(12) ?
    O2 C2 C1 N1 . . . . 178.00(12) ?
    C3 C2 C1 N1 . . . . -1.90(12) ?
    C13 C12 C11 C10 . . . . 0.8(2) ?
    C14 C9 C10 C11 . . . . -0.56(18) ?
    N1 C9 C10 C11 . . . . 177.75(11) ?
    C12 C11 C10 C9 . . . . -0.30(19) ?
loop_
    _geom_hbond_atom_site_label_D
    _geom_hbond_atom_site_label_H
    _geom_hbond_atom_site_label_A
    _geom_hbond_site_symmetry_A
    _geom_hbond_distance_DH
    _geom_hbond_distance_HA
    _geom_hbond_distance_DA
    _geom_hbond_angle_DHA
    C10 H10 O1 1_655 0.956(17) 2.572(18) 3.2063(16) 124.0(13)
_iucr_refine_instructions_details
;
TITL 16fq30 in P2(1)2(1)2(1)
CELL 0.71073 6.8190 7.7062 21.7492 90.000 90.000 90.000
ZERR 4.00 0.0003 0.0003 0.0009 0.000 0.000 0.000
LATT -1
SYMM x+1/2, -y+1/2, -z
SYMM -x, y+1/2, -z+1/2
SYMM -x+1/2, -y, z+1/2
SFAC C  H  N  O  Cl
UNIT 56  32  4  8  4
L.S. 200
ACTA
BOND $H
FMAP 2
PLAN 5
SIZE 0.184 0.237 0.578
CONF
HTAB C10 O1_$1
EQIV $1 1+x, y, z
TEMP 21.000
WGHT    0.057500    0.086500
FVAR       0.19858
CL1   5    1.360000    0.401102    0.561115    11.00000    0.04536    0.06688 =
         0.04463   -0.00487    0.01136    0.01248
C7    1    1.107326    0.543006    0.641491    11.00000    0.03162    0.03728 =
         0.02809    0.00214    0.00172    0.00008
O2    4    0.484631    0.817249    0.614357    11.00000    0.03726    0.06328 =
         0.05359   -0.00169   -0.00914    0.01039
O1    4    0.587845    0.836609    0.744879    11.00000    0.03615    0.05889 =
         0.04477   -0.00547    0.00712    0.00565
C5    1    1.011378    0.543774    0.532825    11.00000    0.04912    0.05142 =
         0.02627   -0.00155    0.00248    0.00108
C6    1    1.141755    0.503925    0.579810    11.00000    0.03518    0.03908 =
         0.03237   -0.00034    0.00710    0.00106
C8    1    0.933139    0.627451    0.654007    11.00000    0.02990    0.03296 =
         0.02650    0.00077    0.00220   -0.00309
N1    3    0.861514    0.681870    0.712093    11.00000    0.02811    0.04353 =
         0.02696   -0.00118    0.00265    0.00151
C9    1    0.957458    0.659860    0.769927    11.00000    0.03537    0.03145 =
         0.02602   -0.00020    0.00261    0.00129
C14   1    0.852877    0.587102    0.818302    11.00000    0.04679    0.03805 =
         0.03531    0.00162    0.01024   -0.00172
C13   1    0.943717    0.572409    0.874992    11.00000    0.07122    0.04897 =
         0.03047    0.00798    0.01212    0.01223
AFIX  43
H13   2    0.875669    0.524740    0.907976    11.00000   -1.20000
AFIX   0
C12   1    1.135066    0.628117    0.882969    11.00000    0.07145    0.05998 =
         0.03034   -0.00149   -0.00830    0.02557
C3    1    0.799447    0.669723    0.607530    11.00000    0.03279    0.03843 =
         0.03045    0.00128   -0.00170   -0.00060
C4    1    0.837699    0.627467    0.546644    11.00000    0.04628    0.04901 =
         0.02987    0.00047   -0.00531    0.00206
C2    1    0.633411    0.758795    0.635783    11.00000    0.03128    0.03997 =
         0.03847    0.00010   -0.00187   -0.00193
C1    1    0.683985    0.767031    0.705534    11.00000    0.02798    0.03932 =
         0.03721   -0.00011    0.00173   -0.00135
C11   1    1.239048    0.698290    0.834423    11.00000    0.04527    0.05274 =
         0.03884   -0.00672   -0.01090    0.01060
C10   1    1.150064    0.715137    0.777155    11.00000    0.03428    0.03808 =
         0.03266   -0.00046   -0.00042    0.00167
H5    2    1.041947    0.509533    0.491565    11.00000    0.05609
H4    2    0.739248    0.658584    0.514718    11.00000    0.05017
H10   2    1.218681    0.768114    0.743745    11.00000    0.04064
H11   2    1.368629    0.735027    0.837905    11.00000    0.05420
H12   2    1.195463    0.618103    0.921043    11.00000    0.08103
H14   2    0.724184    0.548253    0.811157    11.00000    0.05587
H7    2    1.194859    0.508931    0.671095    11.00000    0.03802
HKLF 4 1 1 0 0 0 1 0 0 0 1
REM  16fq30 in P2(1)2(1)2(1)
REM R1 =  0.0317 for   3513 Fo > 4sig(Fo)  and  0.0348 for all   3784 data
REM    191 parameters refined using      0 restraints
END
WGHT      0.0572      0.0923
REM Highest difference peak  0.210,  deepest hole -0.229,  1-sigma level  0.048
Q1    1   1.2835  0.3406  0.5515  11.00000  0.05    0.21
Q2    1   0.7656  0.7014  0.7121  11.00000  0.05    0.20
Q3    1   1.1254  0.5223  0.6101  11.00000  0.05    0.19
Q4    1   0.6433  0.7463  0.6693  11.00000  0.05    0.19
Q5    1   0.7044  0.6977  0.6191  11.00000  0.05    0.19
;
