# Supplementary material for: 6-Chloro-1-phenyl­indoline-2,3-dione: absolute structure, non-linear optical and charge-transport properties
Source: Acta Crystallogr E Crystallogr Commun. 2017 May 31;73(Pt 6):908–12. doi: 10.1107/S2056989017007630 (PMC5458322; doi:10.1107/S2056989017007630)
Supplement: Supplementary file 2 [file e-73-00908-Isup2.hkl]

# 
# h,k,l, Fc-squared, Fo-squared, sigma(Fo-squared) and status flag 
# 
data_I
_shelx_title ' 16fq30sad in P2(1)2(1)2(1)' 
_shelx_refln_list_code          4 
_shelx_F_calc_maximum      170.93 
_exptl_crystal_F_000       528.00 
_reflns_d_resolution_high  0.6752 
 
loop_ 
 _symmetry_equiv_pos_as_xyz 
 'x, y, z' 
 'x+1/2, -y+1/2, -z' 
 '-x, y+1/2, -z+1/2' 
 '-x+1/2, -y, z+1/2' 
 
_cell_length_a     6.8190 
_cell_length_b     7.7062 
_cell_length_c    21.7492 
_cell_angle_alpha  90.000 
_cell_angle_beta   90.000 
_cell_angle_gamma  90.000 
 
_shelx_F_squared_multiplier     1.000 
 
loop_ 
 _refln_index_h 
 _refln_index_k 
 _refln_index_l 
 _refln_F_squared_calc 
 _refln_F_squared_meas 
 _refln_F_squared_sigma 
 _refln_observed_status 
   2   0   0       18.94       23.10      0.51 o 
   4   0   0     3324.15     3303.11     27.17 o 
   6   0   0      460.47      442.23      4.85 o 
   8   0   0      104.58      107.23      2.58 o 
   1   1   0     1384.30     1423.55     32.84 o 
   2   1   0     1418.15     1419.87     11.49 o 
   3   1   0      360.41      357.29      2.56 o 
   4   1   0      332.80      379.38      3.16 o 
   5   1   0      533.16      517.97      4.00 o 
   6   1   0      354.30      329.66      2.72 o 
   7   1   0      138.65      141.66      1.94 o 
   8   1   0        2.73        2.35      0.63 o 
   9   1   0       19.68       28.35      2.06 o 
   0   2   0     1455.55     1530.70     17.91 o 
   1   2   0    29217.06    23631.22    398.87 o 
   2   2   0      590.76      659.86      4.94 o 
   3   2   0     2528.07     2726.09     17.38 o 
   4   2   0       95.82       93.15      0.87 o 
   5   2   0       21.99       26.72      0.53 o 
   6   2   0       15.18       17.07      0.62 o 
   7   2   0      149.26      136.90      1.94 o 
   8   2   0       16.89       21.18      1.28 o 
   9   2   0        3.35        3.23      0.92 o 
   1   3   0       79.97       95.01      0.90 o 
   2   3   0        5.27        2.40      0.24 o 
   3   3   0      112.19      138.70      1.33 o 
   4   3   0       13.13       14.92      0.44 o 
   5   3   0       18.18       16.13      0.54 o 
   6   3   0      159.37      161.24      1.91 o 
   7   3   0       47.54       43.73      1.32 o 
   8   3   0        0.85       -0.06      0.59 o 
   9   3   0        6.53        8.26      2.00 o 
   0   4   0      973.53      986.79      8.35 o 
   1   4   0       59.65       65.17      0.71 o 
   2   4   0       80.41       82.36      1.58 o 
   3   4   0        0.64        0.77      0.15 o 
   4   4   0       81.84       88.17      1.28 o 
   5   4   0      152.66      161.01      1.84 o 
   6   4   0        0.02       -0.07      0.32 o 
   7   4   0       21.58       26.66      1.09 o 
   8   4   0        8.36        8.65      0.86 o 
   9   4   0        3.24        3.90      0.97 o 
   1   5   0       22.33       29.76      0.69 o 
   2   5   0      441.96      502.74      3.82 o 
   3   5   0        8.21        7.65      0.42 o 
   4   5   0       14.63       14.78      0.60 o 
   5   5   0       39.67       35.51      0.99 o 
   6   5   0        1.18        0.33      0.36 o 
   7   5   0        0.22        0.89      0.52 o 
   8   5   0        8.08        9.10      1.56 o 
   9   5   0        8.01       10.14      2.28 o 
   0   6   0        5.51        6.38      0.51 o 
   1   6   0       17.91       20.27      0.55 o 
   2   6   0       37.76       32.73      0.68 o 
   3   6   0       22.94       24.88      1.05 o 
   4   6   0      153.85      150.86      1.83 o 
   5   6   0        4.60        5.10      0.49 o 
   6   6   0        9.24        9.50      0.66 o 
   7   6   0        2.37        1.46      0.57 o 
   8   6   0        5.43        9.55      1.65 o 
   1   7   0       51.60       50.89      1.05 o 
   2   7   0      108.29      113.46      1.46 o 
   3   7   0        0.09        0.34      0.30 o 
   4   7   0       76.90       66.02      1.27 o 
   5   7   0        1.35        1.20      0.42 o 
   6   7   0        6.73        8.11      0.69 o 
   7   7   0        0.25       -0.56      0.62 o 
   0   8   0        0.00        0.51      0.54 o 
   1   8   0        1.42        0.98      0.43 o 
   2   8   0       19.44       18.57      0.82 o 
   3   8   0      102.27       96.33      1.57 o 
   4   8   0       47.10       44.01      1.10 o 
   5   8   0        1.58        1.38      0.47 o 
   6   8   0        8.15        7.09      0.97 o 
   7   8   0       23.17       24.08      1.86 o 
   1   9   0       93.47       92.20      2.06 o 
   2   9   0       12.04       11.76      0.81 o 
   3   9   0        0.02        0.09      0.53 o 
   4   9   0        5.26        4.91      0.77 o 
   5   9   0       29.05       30.20      1.27 o 
   6   9   0        1.96        0.76      1.08 o 
   0  10   0        0.02        0.62      0.79 o 
   1  10   0        0.01        0.33      0.67 o 
   2  10   0       12.31       12.63      2.16 o 
   3  10   0        8.06        6.54      1.02 o 
   4  10   0        4.50        6.07      1.02 o 
   1   0   1     2958.30     2729.80     54.90 o 
   2   0   1     1446.31     1480.83     15.40 o 
   3   0   1      532.52      583.69      4.20 o 
   4   0   1      407.84      465.01      3.52 o 
   5   0   1        0.36        0.96      0.22 o 
   6   0   1       10.69       10.13      0.44 o 
   7   0   1        0.19       -0.09      0.25 o 
   8   0   1       18.34       17.46      1.68 o 
  -9   1   1        7.36        8.88      1.78 o 
  -8   1   1       16.99       16.94      1.01 o 
  -7   1   1       35.14       33.10      0.90 o 
  -6   1   1        9.40        9.58      0.38 o 
  -5   1   1      177.80      178.99      1.56 o 
  -4   1   1      287.26      280.93      2.06 o 
  -3   1   1     1981.72     2061.98     12.73 o 
  -2   1   1     1635.94     1685.01     11.38 o 
  -1   1   1     2892.00     2840.05     28.68 o 
   0   1   1      434.55      461.69      5.56 o 
   1   1   1     2827.88     2783.74     28.75 o 
   2   1   1     1636.69     1685.77     10.30 o 
   3   1   1     2026.53     2099.89     12.20 o 
   4   1   1      278.64      266.80      1.86 o 
   5   1   1      178.39      178.45      1.57 o 
   6   1   1        9.02        9.40      0.45 o 
   7   1   1       32.18       29.72      0.80 o 
   8   1   1       17.21       17.28      1.21 o 
   9   1   1        7.21        9.16      1.43 o 
  -9   2   1       15.18       15.94      1.36 o 
  -8   2   1        5.16        5.75      0.65 o 
  -7   2   1        4.84        4.04      0.52 o 
  -6   2   1       32.32       34.27      0.75 o 
  -5   2   1      356.73      357.63      2.55 o 
  -4   2   1       23.37       28.37      0.41 o 
  -3   2   1       57.51       44.93      0.53 o 
  -2   2   1      308.19      359.74      2.70 o 
  -1   2   1     5526.26     5507.24     43.10 o 
   0   2   1     4424.73     4502.21     37.47 o 
   1   2   1     5584.52     5591.23     43.52 o 
   2   2   1      313.45      362.50      2.67 o 
   3   2   1       57.65       45.21      0.53 o 
   4   2   1       21.02       25.88      0.41 o 
   5   2   1      361.97      359.42      2.84 o 
   6   2   1       33.59       35.08      0.78 o 
   7   2   1        5.10        5.45      0.49 o 
   8   2   1        5.41        6.17      0.76 o 
   9   2   1       15.76       17.10      1.58 o 
  -9   3   1       11.95       11.35      1.26 o 
  -8   3   1       22.91       26.78      1.42 o 
  -7   3   1       37.85       37.62      1.04 o 
  -6   3   1       51.61       52.34      0.99 o 
  -5   3   1       41.99       42.37      0.76 o 
  -4   3   1      600.57      581.18      4.18 o 
  -3   3   1      166.36      163.12      1.40 o 
  -2   3   1     2097.80     2212.29     15.81 o 
  -1   3   1      276.38      263.46      2.04 o 
   0   3   1     1612.34     1598.20     10.81 o 
   1   3   1      279.56      266.95      1.92 o 
   2   3   1     2108.75     2202.70     14.12 o 
   3   3   1      166.17      163.10      1.48 o 
   4   3   1      611.08      590.68      4.71 o 
   5   3   1       39.76       39.99      0.96 o 
   6   3   1       51.47       50.09      1.08 o 
   7   3   1       38.51       36.17      0.99 o 
   8   3   1       23.42       27.15      1.24 o 
   9   3   1       11.55       10.99      1.21 o 
  -9   4   1        9.65       10.63      1.44 o 
  -8   4   1       28.67       26.00      1.39 o 
  -7   4   1       28.97       32.03      1.10 o 
  -6   4   1      103.53       96.07      1.64 o 
  -5   4   1      116.86      113.74      1.50 o 
  -4   4   1      151.26      151.01      1.59 o 
  -3   4   1        6.53        6.66      0.33 o 
  -2   4   1     2709.86     2837.93     19.05 o 
  -1   4   1      203.69      254.67      1.92 o 
   0   4   1        6.52        5.26      0.29 o 
   1   4   1      201.31      254.67      1.92 o 
   2   4   1     2729.77     2825.43     18.06 o 
   3   4   1        7.80        7.21      0.32 o 
   4   4   1      154.25      153.38      1.71 o 
   5   4   1      119.24      114.14      1.59 o 
   6   4   1      104.58       94.73      1.53 o 
   7   4   1       28.84       30.68      0.96 o 
   8   4   1       28.68       23.83      1.22 o 
   9   4   1       10.31       10.60      1.48 o 
  -9   5   1        1.93        1.78      1.78 o 
  -8   5   1       17.82       16.47      1.18 o 
  -7   5   1       97.80      101.21      1.94 o 
  -6   5   1       11.01       10.39      0.63 o 
  -5   5   1       38.52       36.70      0.95 o 
  -4   5   1        3.91        3.61      0.33 o 
  -3   5   1      389.43      385.24      3.65 o 
  -2   5   1      103.32      114.49      1.30 o 
  -1   5   1      819.75      824.46      5.59 o 
   0   5   1        6.76        4.87      0.20 o 
   1   5   1      814.21      824.37      5.58 o 
   2   5   1      101.45      110.53      1.20 o 
   3   5   1      401.47      397.79      3.57 o 
   4   5   1        3.61        2.97      0.34 o 
   5   5   1       39.94       37.07      0.92 o 
   6   5   1       11.23       10.68      0.71 o 
   7   5   1       98.82      101.74      1.94 o 
   8   5   1       17.15       17.16      2.25 o 
   9   5   1        1.90        1.78      1.78 o 
  -8   6   1       25.17       26.61      1.74 o 
  -7   6   1        5.62        6.11      0.78 o 
  -6   6   1       53.06       54.73      1.39 o 
  -5   6   1       65.93       61.10      1.23 o 
  -4   6   1       26.38       25.95      0.81 o 
  -3   6   1      257.05      261.90      2.56 o 
  -2   6   1       61.00       60.49      0.95 o 
  -1   6   1      212.75      213.94      2.07 o 
   0   6   1       35.49       36.22      0.81 o 
   1   6   1      213.71      214.28      1.93 o 
   2   6   1       56.16       54.41      0.92 o 
   3   6   1      256.06      262.50      2.57 o 
   4   6   1       27.31       26.58      0.77 o 
   5   6   1       68.03       61.18      1.28 o 
   6   6   1       53.83       56.49      1.96 o 
   7   6   1        5.58        5.41      0.74 o 
   8   6   1       25.75       27.09      1.76 o 
  -7   7   1        0.67        0.00      0.63 o 
  -6   7   1       32.95       30.37      1.19 o 
  -5   7   1       18.04       18.90      0.85 o 
  -4   7   1       42.61       42.49      1.00 o 
  -3   7   1       30.44       30.08      0.78 o 
  -2   7   1        5.87        7.25      0.46 o 
  -1   7   1       74.96       78.98      1.32 o 
   0   7   1      262.83      262.68      2.89 o 
   1   7   1       75.32       77.76      1.33 o 
   2   7   1        5.65        7.38      0.47 o 
   3   7   1       29.97       30.21      0.78 o 
   4   7   1       45.32       45.61      1.07 o 
   5   7   1       17.83       17.72      0.81 o 
   6   7   1       32.41       33.31      1.08 o 
   7   7   1        0.67        0.65      0.64 o 
  -7   8   1        6.77        8.09      1.52 o 
  -6   8   1        1.21        1.20      0.69 o 
  -5   8   1        5.05        5.02      0.56 o 
  -4   8   1        5.08        5.28      0.55 o 
  -3   8   1       66.29       68.53      1.30 o 
  -2   8   1        3.37        3.75      0.46 o 
  -1   8   1       10.63       10.53      0.70 o 
   0   8   1       21.15       21.90      0.98 o 
   1   8   1       11.31       11.74      0.74 o 
   2   8   1        3.27        3.21      0.44 o 
   3   8   1       65.03       67.32      1.21 o 
   4   8   1        4.70        4.54      0.69 o 
   5   8   1        4.70        4.19      0.55 o 
   6   8   1        1.24        1.03      0.55 o 
   7   8   1        6.75        6.56      1.12 o 
  -6   9   1        0.05        0.79      0.82 o 
  -5   9   1       13.42       13.66      0.97 o 
  -4   9   1       17.03       19.60      1.02 o 
  -3   9   1        2.98        2.35      0.66 o 
  -2   9   1        4.77        5.54      0.63 o 
  -1   9   1        3.96        5.56      0.66 o 
   0   9   1       87.98       83.71      1.93 o 
   1   9   1        3.80        4.23      0.66 o 
   2   9   1        4.78        5.57      0.63 o 
   3   9   1        2.72        3.18      0.69 o 
   4   9   1       16.93       17.98      1.21 o 
   5   9   1       13.47       11.55      1.00 o 
   6   9   1        0.06        0.32      0.97 o 
  -4  10   1        1.07        1.07      0.77 o 
  -3  10   1       15.41       15.00      1.34 o 
  -2  10   1       13.03       14.71      1.52 o 
  -1  10   1        0.26        0.60      0.67 o 
   0  10   1        2.23        1.72      0.77 o 
   1  10   1        0.25       -0.48      0.48 o 
   2  10   1       12.58       16.50      1.32 o 
   3  10   1       15.54       14.28      1.58 o 
   4  10   1        1.02        0.87      0.74 o 
   0  11   1        0.36        0.76      0.90 o 
   0   0   2     2335.80     2226.05     49.45 o 
   1   0   2      670.55      675.89      6.94 o 
   2   0   2        8.19        5.59      0.19 o 
   3   0   2     1265.19     1350.95     11.55 o 
   4   0   2       22.23       31.12      0.53 o 
   5   0   2       26.18       17.77      0.41 o 
   6   0   2      181.06      179.83      1.46 o 
   7   0   2        1.58        4.10      0.41 o 
   8   0   2       40.73       44.11      2.39 o 
  -9   1   2       50.74       58.32      3.80 o 
  -8   1   2       40.33       40.46      1.44 o 
  -7   1   2       22.03       21.34      0.70 o 
  -6   1   2       37.28       40.14      0.73 o 
  -5   1   2      193.19      189.83      1.56 o 
  -4   1   2      710.74      737.92      4.54 o 
  -3   1   2      642.85      696.02      4.48 o 
  -2   1   2      159.62      181.98      1.59 o 
  -1   1   2     1294.32     1336.51     13.50 o 
   0   1   2     1606.25     1614.00     23.49 o 
   1   1   2     1255.07     1295.91     13.53 o 
   2   1   2      171.16      191.85      1.50 o 
   3   1   2      646.37      701.98      3.97 o 
   4   1   2      695.40      717.28      4.21 o 
   5   1   2      197.28      193.73      1.44 o 
   6   1   2       36.63       39.45      0.65 o 
   7   1   2       21.42       20.21      0.72 o 
   8   1   2       41.38       41.52      1.66 o 
   9   1   2       50.60       55.59      3.00 o 
  -9   2   2       10.66       11.70      2.16 o 
  -8   2   2       38.64       37.66      1.17 o 
  -7   2   2      110.51      109.16      1.68 o 
  -6   2   2      125.78      126.41      1.47 o 
  -5   2   2      411.32      412.18      3.01 o 
  -4   2   2      246.71      276.88      1.92 o 
  -3   2   2      381.56      395.93      2.53 o 
  -2   2   2       45.42       39.75      0.47 o 
  -1   2   2     7602.82     7323.52     52.49 o 
   0   2   2     8744.59     8299.25     85.16 o 
   1   2   2     7684.80     7378.24     68.18 o 
   2   2   2       48.00       41.76      0.52 o 
   3   2   2      366.89      382.57      3.09 o 
   4   2   2      255.30      288.61      2.09 o 
   5   2   2      417.40      416.46      3.57 o 
   6   2   2      122.29      123.41      1.55 o 
   7   2   2      108.54      108.15      1.81 o 
   8   2   2       38.61       37.73      1.17 o 
   9   2   2       10.39       12.66      1.21 o 
  -9   3   2        9.83        7.62      1.12 o 
  -8   3   2       88.76       92.24      2.01 o 
  -7   3   2       50.90       51.86      1.57 o 
  -6   3   2       22.86       25.57      0.83 o 
  -5   3   2       10.63        7.75      0.44 o 
  -4   3   2      143.13      138.21      1.43 o 
  -3   3   2      366.39      391.95      2.86 o 
  -2   3   2     1591.70     1721.48     11.67 o 
  -1   3   2     1012.84     1062.25      8.21 o 
   0   3   2      661.81      679.36      5.42 o 
   1   3   2      991.61     1048.02      6.54 o 
   2   3   2     1579.36     1708.70     11.05 o 
   3   3   2      365.39      396.37      2.88 o 
   4   3   2      142.85      135.42      1.38 o 
   5   3   2       10.04        8.07      0.43 o 
   6   3   2       24.87       29.14      0.82 o 
   7   3   2       51.58       48.62      1.13 o 
   8   3   2       86.58       87.56      1.80 o 
   9   3   2        9.83       11.52      1.40 o 
  -9   4   2       14.82       15.74      1.45 o 
  -8   4   2        1.92        1.70      0.59 o 
  -7   4   2       25.30       23.42      1.16 o 
  -6   4   2      154.77      155.41      2.08 o 
  -5   4   2       90.55       92.24      1.28 o 
  -4   4   2      168.14      158.06      1.62 o 
  -3   4   2      115.19      121.59      1.27 o 
  -2   4   2     2197.29     2307.49     15.53 o 
  -1   4   2     1314.95     1385.40      9.07 o 
   0   4   2      192.35      184.04      1.97 o 
   1   4   2     1340.57     1407.33      8.66 o 
   2   4   2     2205.28     2289.84     14.07 o 
   3   4   2      109.91      115.01      1.23 o 
   4   4   2      172.85      160.94      1.60 o 
   5   4   2       90.77       91.66      1.32 o 
   6   4   2      155.88      152.98      2.19 o 
   7   4   2       25.22       23.74      0.91 o 
   8   4   2        1.69        1.27      0.56 o 
   9   4   2       14.53       16.22      1.45 o 
  -9   5   2       16.98       14.20      2.54 o 
  -8   5   2       13.20       11.46      1.26 o 
  -7   5   2        5.06        7.00      0.76 o 
  -6   5   2        9.39        9.38      0.68 o 
  -5   5   2       34.62       36.58      0.91 o 
  -4   5   2       18.65       17.99      0.66 o 
  -3   5   2      167.58      175.40      1.83 o 
  -2   5   2        9.39       10.15      0.44 o 
  -1   5   2      322.24      332.31      2.63 o 
   0   5   2      172.60      163.18      1.31 o 
   1   5   2      324.82      332.30      3.13 o 
   2   5   2        9.29       10.02      0.42 o 
   3   5   2      162.95      170.23      2.10 o 
   4   5   2       21.23       20.30      0.65 o 
   5   5   2       34.08       33.33      0.82 o 
   6   5   2       10.08        8.56      0.60 o 
   7   5   2        5.13        6.47      0.59 o 
   8   5   2       13.93       13.91      1.20 o 
   9   5   2       16.12       17.50      2.79 o 
  -8   6   2        8.00        9.31      1.21 o 
  -7   6   2       22.89       19.06      1.26 o 
  -6   6   2       18.41       21.05      0.98 o 
  -5   6   2        1.66        2.85      0.43 o 
  -4   6   2      149.78      149.72      1.91 o 
  -3   6   2      348.36      337.76      3.36 o 
  -2   6   2       99.18      102.41      1.34 o 
  -1   6   2       98.30      102.22      1.58 o 
   0   6   2      129.47      126.43      1.23 o 
   1   6   2       98.95      101.50      1.16 o 
   2   6   2      102.14      106.41      1.22 o 
   3   6   2      353.97      345.24      3.17 o 
   4   6   2      145.17      144.66      1.95 o 
   5   6   2        1.61        2.41      0.44 o 
   6   6   2       19.21       23.11      0.91 o 
   7   6   2       23.30       22.98      1.07 o 
   8   6   2        7.90        7.85      0.98 o 
  -7   7   2        9.49        9.64      1.15 o 
  -6   7   2        8.28        8.26      0.96 o 
  -5   7   2        6.39        6.30      0.58 o 
  -4   7   2        0.38        0.82      0.38 o 
  -3   7   2       50.09       52.16      1.09 o 
  -2   7   2       19.69       19.76      0.64 o 
  -1   7   2        2.31        2.51      0.51 o 
   0   7   2      191.04      192.48      2.54 o 
   1   7   2        2.84        3.30      0.38 o 
   2   7   2       18.49       19.02      0.63 o 
   3   7   2       51.82       54.86      1.09 o 
   4   7   2        0.31        0.46      0.33 o 
   5   7   2        6.10        5.49      0.55 o 
   6   7   2        8.22        9.06      0.70 o 
   7   7   2       10.27       11.71      1.13 o 
  -7   8   2        1.37        1.01      1.52 o 
  -6   8   2        2.55        1.46      0.69 o 
  -5   8   2       24.81       28.35      1.00 o 
  -4   8   2       34.25       31.22      0.98 o 
  -3   8   2       84.65       80.86      1.53 o 
  -2   8   2       17.70       21.80      0.88 o 
  -1   8   2       14.46       14.91      0.79 o 
   0   8   2       39.06       38.61      1.04 o 
   1   8   2       15.25       15.67      0.89 o 
   2   8   2       18.50       19.76      0.86 o 
   3   8   2       81.89       81.06      1.44 o 
   4   8   2       33.99       30.13      0.99 o 
   5   8   2       25.06       27.56      1.03 o 
   6   8   2        2.89        2.39      0.67 o 
   7   8   2        1.30        0.42      0.88 o 
  -6   9   2        9.96       11.91      1.56 o 
  -5   9   2        0.57        0.81      0.75 o 
  -4   9   2        9.59        7.63      0.73 o 
  -3   9   2       12.92       13.08      0.97 o 
  -2   9   2       32.79       35.58      1.30 o 
  -1   9   2       10.32        9.07      0.72 o 
   0   9   2        0.01        1.15      0.46 o 
   1   9   2       10.80        9.47      0.85 o 
   2   9   2       33.69       34.52      1.30 o 
   3   9   2       13.06       12.46      0.86 o 
   4   9   2        9.17        8.65      1.24 o 
   5   9   2        0.55        1.51      0.61 o 
   6   9   2       10.21       11.96      1.72 o 
  -4  10   2        9.49        8.71      1.15 o 
  -3  10   2        1.01        1.07      0.85 o 
  -2  10   2       12.83       11.32      1.43 o 
  -1  10   2       11.73       11.43      1.43 o 
   0  10   2        6.80        7.65      1.32 o 
   1  10   2       11.45       11.98      1.01 o 
   2  10   2       12.70       12.44      1.15 o 
   3  10   2        0.97        3.04      1.52 o 
   4  10   2        9.21        9.15      1.19 o 
  -1  11   2       22.80       23.08      2.79 o 
   0  11   2        0.04        0.25      1.27 o 
   1   0   3       21.28       16.44      0.55 o 
   2   0   3     1558.33     1512.94     10.81 o 
   3   0   3        0.30        0.76      0.13 o 
   4   0   3      129.47      126.18      1.08 o 
   5   0   3        0.05       -0.09      0.16 o 
   6   0   3      158.03      161.17      1.70 o 
   7   0   3      451.70      430.03      3.89 o 
   8   0   3        7.74        8.70      0.72 o 
  -9   1   3        6.15        6.85      1.78 o 
  -8   1   3        4.08        3.56      0.77 o 
  -7   1   3        3.03        2.13      0.38 o 
  -6   1   3       30.24       29.83      0.69 o 
  -5   1   3      414.92      396.34      2.65 o 
  -4   1   3      372.96      386.25      2.48 o 
  -3   1   3      459.42      520.91      3.21 o 
  -2   1   3      229.56      213.68      1.60 o 
  -1   1   3      311.73      319.56      3.05 o 
   0   1   3      551.44      547.35     10.87 o 
   1   1   3      301.18      308.03      3.02 o 
   2   1   3      206.51      191.19      1.51 o 
   3   1   3      444.12      502.81      3.08 o 
   4   1   3      371.88      383.63      2.49 o 
   5   1   3      419.29      398.69      2.65 o 
   6   1   3       33.39       32.11      0.69 o 
   7   1   3        3.32        2.15      0.40 o 
   8   1   3        4.63        3.76      0.63 o 
   9   1   3        6.48        8.70      1.07 o 
  -9   2   3        2.22        1.44      0.82 o 
  -8   2   3       81.25       81.36      1.68 o 
  -7   2   3      104.24       95.65      1.60 o 
  -6   2   3      209.11      181.90      2.28 o 
  -5   2   3      184.25      178.96      1.76 o 
  -4   2   3       79.15       71.82      0.75 o 
  -3   2   3      104.64      113.41      1.03 o 
  -2   2   3      378.32      413.13      2.91 o 
  -1   2   3     1693.90     1768.82     12.65 o 
   0   2   3       46.56       38.17      0.72 o 
   1   2   3     1723.95     1779.88     12.01 o 
   2   2   3      386.55      428.56      2.89 o 
   3   2   3      103.35      109.01      1.01 o 
   4   2   3       81.11       75.34      0.74 o 
   5   2   3      187.77      180.59      2.04 o 
   6   2   3      209.45      189.12      2.21 o 
   7   2   3      104.53       98.02      1.97 o 
   8   2   3       82.08       81.41      1.95 o 
   9   2   3        2.34        1.47      0.82 o 
  -9   3   3        2.32        1.57      0.82 o 
  -8   3   3        3.92        4.17      0.74 o 
  -7   3   3       11.06        9.53      0.65 o 
  -6   3   3      102.94       96.33      1.48 o 
  -5   3   3       58.48       52.75      0.99 o 
  -4   3   3      541.60      532.73      4.06 o 
  -3   3   3      148.32      153.31      1.49 o 
  -2   3   3       23.82       25.19      0.54 o 
  -1   3   3      731.50      730.22      5.37 o 
   0   3   3      374.70      426.00      2.92 o 
   1   3   3      707.10      712.89      4.78 o 
   2   3   3       21.76       23.59      0.44 o 
   3   3   3      140.33      146.87      1.65 o 
   4   3   3      530.18      521.57      4.06 o 
   5   3   3       62.18       53.90      1.29 o 
   6   3   3      105.38       97.51      1.53 o 
   7   3   3       11.51        9.43      0.65 o 
   8   3   3        3.79        4.84      0.65 o 
   9   3   3        2.64        1.24      0.82 o 
  -9   4   3       11.22       11.83      1.30 o 
  -8   4   3       26.85       27.57      1.38 o 
  -7   4   3       60.87       57.92      1.39 o 
  -6   4   3       23.33       18.69      0.77 o 
  -5   4   3       45.76       38.29      0.82 o 
  -4   4   3      143.97      139.12      1.57 o 
  -3   4   3       75.71       74.62      0.95 o 
  -2   4   3      570.66      618.78      4.54 o 
  -1   4   3     1125.15     1209.64      8.74 o 
   0   4   3       51.80       64.14      0.88 o 
   1   4   3     1103.97     1183.24      7.47 o 
   2   4   3      582.24      620.67      4.50 o 
   3   4   3       81.69       80.95      1.04 o 
   4   4   3      144.31      138.40      1.99 o 
   5   4   3       44.31       38.36      0.91 o 
   6   4   3       22.40       19.54      0.75 o 
   7   4   3       62.47       59.70      1.31 o 
   8   4   3       28.44       29.35      1.21 o 
   9   4   3       11.37       11.65      1.80 o 
  -9   5   3       11.56       13.95      2.54 o 
  -8   5   3       28.49       27.28      1.74 o 
  -7   5   3       17.71       19.20      1.04 o 
  -6   5   3       27.41       27.91      0.99 o 
  -5   5   3       10.17       10.05      0.53 o 
  -4   5   3       78.31       75.41      1.16 o 
  -3   5   3      282.95      272.62      2.39 o 
  -2   5   3      804.99      820.34      6.70 o 
  -1   5   3       40.55       39.29      0.64 o 
   0   5   3        4.89        4.21      0.31 o 
   1   5   3       41.51       40.32      0.55 o 
   2   5   3      792.60      805.22      5.90 o 
   3   5   3      275.16      269.77      2.37 o 
   4   5   3       81.20       79.70      1.20 o 
   5   5   3       10.06        9.44      0.52 o 
   6   5   3       26.98       28.69      0.93 o 
   7   5   3       16.56       18.70      0.90 o 
   8   5   3       28.64       28.32      1.58 o 
   9   5   3       11.44        9.13      2.03 o 
  -8   6   3        4.79        2.78      1.26 o 
  -7   6   3       14.88       15.36      1.12 o 
  -6   6   3       12.46       13.15      0.84 o 
  -5   6   3       58.27       56.33      1.16 o 
  -4   6   3       59.59       55.02      1.17 o 
  -3   6   3      495.71      485.35      4.48 o 
  -2   6   3      372.52      377.19      3.31 o 
  -1   6   3       42.01       40.98      0.73 o 
   0   6   3        0.04        0.20      0.17 o 
   1   6   3       42.89       41.83      0.69 o 
   2   6   3      376.16      380.65      3.11 o 
   3   6   3      501.21      492.53      4.22 o 
   4   6   3       56.90       52.52      1.03 o 
   5   6   3       57.95       56.10      1.11 o 
   6   6   3       13.36       12.23      0.72 o 
   7   6   3       15.35       17.33      1.12 o 
   8   6   3        4.60        3.12      0.85 o 
  -7   7   3        4.48        6.93      1.22 o 
  -6   7   3       24.54       25.04      1.11 o 
  -5   7   3       17.32       16.73      0.91 o 
  -4   7   3       26.40       25.62      0.93 o 
  -3   7   3      171.59      176.59      2.17 o 
  -2   7   3       98.36       99.04      1.32 o 
  -1   7   3      108.46      109.54      1.37 o 
   0   7   3        6.21        7.69      0.54 o 
   1   7   3      106.55      107.84      1.46 o 
   2   7   3       97.47       92.34      1.76 o 
   3   7   3      171.68      176.38      2.03 o 
   4   7   3       25.43       24.41      0.81 o 
   5   7   3       17.03       16.94      0.83 o 
   6   7   3       23.96       25.72      1.04 o 
   7   7   3        4.50        5.10      0.74 o 
  -7   8   3       12.63        7.35      2.03 o 
  -6   8   3        1.86        0.95      0.66 o 
  -5   8   3       18.46       17.85      0.99 o 
  -4   8   3      138.52      136.03      1.99 o 
  -3   8   3        6.23        4.97      0.53 o 
  -2   8   3       19.85       18.96      0.82 o 
  -1   8   3       27.34       24.66      0.94 o 
   0   8   3      124.34      129.41      2.06 o 
   1   8   3       26.54       24.48      1.04 o 
   2   8   3       19.95       18.80      0.88 o 
   3   8   3        6.51        5.42      0.58 o 
   4   8   3      140.87      136.49      2.00 o 
   5   8   3       18.71       17.80      0.88 o 
   6   8   3        1.84        2.20      0.72 o 
   7   8   3       12.52       11.41      2.28 o 
  -6   9   3        7.40        8.62      1.17 o 
  -5   9   3        1.59        3.08      0.77 o 
  -4   9   3        7.82        9.04      0.75 o 
  -3   9   3        9.06        9.31      0.87 o 
  -2   9   3       25.74       26.99      1.22 o 
  -1   9   3        7.11        6.70      0.67 o 
   0   9   3       23.54       25.45      1.17 o 
   1   9   3        7.01        7.26      0.74 o 
   2   9   3       26.06       28.72      1.22 o 
   3   9   3        8.53        8.41      0.74 o 
   4   9   3        7.89        8.60      0.95 o 
   5   9   3        1.74        2.41      0.65 o 
   6   9   3        7.19        7.74      1.43 o 
  -4  10   3        1.62        1.46      0.82 o 
  -3  10   3       17.99       19.88      1.45 o 
  -2  10   3        6.63        6.89      1.02 o 
  -1  10   3        5.01        5.92      1.27 o 
   0  10   3        6.76        4.69      0.82 o 
   1  10   3        5.15        6.08      0.82 o 
   2  10   3        6.40        6.39      1.16 o 
   3  10   3       18.41       17.45      1.90 o 
   4  10   3        1.61        1.63      1.65 o 
  -1  11   3        2.35        0.51      1.27 o 
   0  11   3        0.11       -0.51      1.27 o 
   0   0   4     2508.29     2539.35     54.52 o 
   1   0   4     4896.54     4823.49     44.03 o 
   2   0   4        5.29        6.15      0.44 o 
   3   0   4      649.66      632.31      4.12 o 
   4   0   4        9.62        6.95      0.32 o 
   5   0   4      432.93      425.79      3.20 o 
   6   0   4        7.21        5.99      0.39 o 
   7   0   4        4.92        7.35      0.49 o 
   8   0   4       15.72       20.18      0.96 o 
   9   0   4       65.15       76.07      3.80 o 
  -9   1   4       16.06       22.48      1.88 o 
  -8   1   4       46.27       47.43      1.57 o 
  -7   1   4       61.78       63.16      1.15 o 
  -6   1   4      373.76      359.26      3.29 o 
  -5   1   4      210.33      214.29      1.78 o 
  -4   1   4      494.32      511.85      3.29 o 
  -3   1   4     1552.25     1670.95      9.83 o 
  -2   1   4      372.90      382.99      2.79 o 
  -1   1   4     1099.02     1106.52      8.61 o 
   0   1   4     8474.84     8008.12    107.16 o 
   1   1   4     1108.56     1116.39      8.55 o 
   2   1   4      371.15      379.89      2.80 o 
   3   1   4     1558.77     1669.12      9.45 o 
   4   1   4      485.51      502.93      3.16 o 
   5   1   4      212.58      218.05      1.65 o 
   6   1   4      378.98      352.16      3.49 o 
   7   1   4       59.55       59.65      1.22 o 
   8   1   4       44.96       44.45      1.29 o 
   9   1   4       15.88       19.19      1.79 o 
  -9   2   4        9.07       10.58      1.21 o 
  -8   2   4       19.61       17.76      0.87 o 
  -7   2   4        7.84        6.88      0.58 o 
  -6   2   4      130.55      132.16      1.67 o 
  -5   2   4       36.16       37.81      0.67 o 
  -4   2   4      465.93      469.80      3.41 o 
  -3   2   4       81.98       83.55      0.84 o 
  -2   2   4      956.37      944.06      6.98 o 
  -1   2   4      793.88      849.19      5.59 o 
   0   2   4      364.44      375.07      3.58 o 
   1   2   4      799.41      859.55      5.57 o 
   2   2   4      963.56      948.31      6.58 o 
   3   2   4       82.35       83.18      0.89 o 
   4   2   4      453.35      459.07      3.56 o 
   5   2   4       33.99       34.02      0.74 o 
   6   2   4      126.70      127.45      1.61 o 
   7   2   4        8.22        7.90      0.59 o 
   8   2   4       20.77       20.05      1.03 o 
   9   2   4        9.39       10.22      1.17 o 
  -9   3   4       26.14       29.53      1.54 o 
  -8   3   4       11.05       13.09      0.84 o 
  -7   3   4      178.15      170.80      2.50 o 
  -6   3   4        1.43        1.92      0.37 o 
  -5   3   4       23.85       27.09      1.04 o 
  -4   3   4       60.88       54.50      0.81 o 
  -3   3   4      423.64      408.81      3.13 o 
  -2   3   4      429.37      466.30      3.64 o 
  -1   3   4      675.03      684.55      4.86 o 
   0   3   4      194.60      188.83      1.51 o 
   1   3   4      684.64      695.31      4.62 o 
   2   3   4      427.77      465.46      3.10 o 
   3   3   4      409.97      399.15      2.97 o 
   4   3   4       63.37       57.78      0.82 o 
   5   3   4       23.19       28.29      0.74 o 
   6   3   4        1.20        2.23      0.35 o 
   7   3   4      177.12      167.64      2.44 o 
   8   3   4       10.88       11.45      0.79 o 
   9   3   4       26.11       29.38      1.80 o 
  -9   4   4        3.47        3.37      0.92 o 
  -8   4   4       11.51       11.62      0.87 o 
  -7   4   4       16.97       21.19      0.90 o 
  -6   4   4        7.67        8.31      0.61 o 
  -5   4   4      329.47      317.61      3.25 o 
  -4   4   4       81.87       81.95      1.14 o 
  -3   4   4      154.18      150.64      1.48 o 
  -2   4   4       13.56       19.03      0.54 o 
  -1   4   4      323.20      377.90      2.99 o 
   0   4   4        1.12        0.71      0.15 o 
   1   4   4      308.71      363.43      2.53 o 
   2   4   4       13.89       20.01      0.41 o 
   3   4   4      158.86      154.93      1.50 o 
   4   4   4       80.69       80.94      1.13 o 
   5   4   4      314.70      305.48      2.94 o 
   6   4   4        6.38        5.75      0.52 o 
   7   4   4       17.25       20.19      0.87 o 
   8   4   4       11.11       10.11      0.81 o 
   9   4   4        4.03        2.45      0.88 o 
  -8   5   4       57.76       61.86      2.29 o 
  -7   5   4       16.10       19.40      1.21 o 
  -6   5   4       68.05       62.49      1.90 o 
  -5   5   4        3.95        4.67      0.44 o 
  -4   5   4      286.94      278.48      2.70 o 
  -3   5   4        3.15        3.83      0.34 o 
  -2   5   4       17.08       19.78      0.50 o 
  -1   5   4       72.33       80.13      1.04 o 
   0   5   4      163.21      147.47      1.38 o 
   1   5   4       72.02       79.22      0.84 o 
   2   5   4       16.12       19.32      0.47 o 
   3   5   4        3.14        3.38      0.30 o 
   4   5   4      284.09      280.97      2.75 o 
   5   5   4        3.57        4.68      0.43 o 
   6   5   4       66.38       64.63      1.39 o 
   7   5   4       15.95       19.70      0.92 o 
   8   5   4       55.97       57.68      1.96 o 
  -8   6   4        3.95        5.24      0.97 o 
  -7   6   4        5.91        4.38      0.81 o 
  -6   6   4       37.20       36.20      1.63 o 
  -5   6   4        2.74        3.11      0.49 o 
  -4   6   4       76.87       78.28      1.31 o 
  -3   6   4        5.25        6.08      0.45 o 
  -2   6   4      115.29      117.91      1.51 o 
  -1   6   4       26.14       26.71      0.63 o 
   0   6   4       42.72       46.47      0.83 o 
   1   6   4       26.66       27.33      0.61 o 
   2   6   4      109.86      113.19      1.31 o 
   3   6   4        4.49        5.79      0.52 o 
   4   6   4       74.64       75.49      1.23 o 
   5   6   4        2.12        2.72      0.40 o 
   6   6   4       36.20       34.06      1.55 o 
   7   6   4        5.68        3.26      0.67 o 
   8   6   4        3.71        4.84      0.94 o 
  -7   7   4       71.55       75.47      2.53 o 
  -6   7   4        0.83        1.46      0.49 o 
  -5   7   4       13.15       12.66      1.11 o 
  -4   7   4        5.85        5.54      0.49 o 
  -3   7   4      258.91      253.34      2.78 o 
  -2   7   4        4.12        4.06      0.48 o 
  -1   7   4       61.04       63.37      1.01 o 
   0   7   4       63.16       61.91      1.27 o 
   1   7   4       59.73       62.07      1.15 o 
   2   7   4        4.09        4.28      0.51 o 
   3   7   4      260.12      254.51      2.63 o 
   4   7   4        5.41        4.91      0.47 o 
   5   7   4       12.97       11.91      0.78 o 
   6   7   4        0.82        0.35      0.45 o 
   7   7   4       70.13       74.50      1.94 o 
  -7   8   4        3.05        5.58      2.03 o 
  -6   8   4        1.18        3.17      0.79 o 
  -5   8   4        5.94        7.82      0.76 o 
  -4   8   4       39.60       36.99      0.97 o 
  -3   8   4       53.34       48.07      1.06 o 
  -2   8   4       58.33       61.29      1.43 o 
  -1   8   4       17.71       19.06      0.86 o 
   0   8   4        4.62        4.85      0.51 o 
   1   8   4       17.30       17.96      0.94 o 
   2   8   4       59.28       60.50      1.51 o 
   3   8   4       53.64       48.81      1.22 o 
   4   8   4       40.25       37.71      0.99 o 
   5   8   4        5.73        5.08      0.78 o 
   6   8   4        1.16        1.18      0.59 o 
   7   8   4        3.07        0.99      0.97 o 
  -6   9   4       17.16       13.69      2.54 o 
  -5   9   4        8.19        7.26      1.33 o 
  -4   9   4       47.58       48.02      1.26 o 
  -3   9   4        4.75        3.81      0.62 o 
  -2   9   4       44.22       40.04      1.75 o 
  -1   9   4        2.71        2.66      0.63 o 
   0   9   4       56.77       59.99      1.61 o 
   1   9   4        2.59        3.33      0.63 o 
   2   9   4       44.51       41.38      2.09 o 
   3   9   4        4.52        3.40      0.59 o 
   4   9   4       47.65       46.67      2.52 o 
   5   9   4        8.13        8.31      1.24 o 
   6   9   4       17.33       18.00      2.79 o 
  -4  10   4       12.37        9.35      2.03 o 
  -3  10   4        2.80        2.65      1.11 o 
  -2  10   4        8.18        6.42      1.00 o 
  -1  10   4       16.79       15.82      1.61 o 
   0  10   4        0.01       -0.49      0.62 o 
   1  10   4       17.05       18.36      1.30 o 
   2  10   4        8.27        7.95      1.34 o 
   3  10   4        2.88        0.96      0.89 o 
   4  10   4       12.58       10.65      2.03 o 
   1   0   5      838.57      846.50      6.60 o 
   2   0   5      151.18      133.26      1.08 o 
   3   0   5      802.06      810.84      5.15 o 
   4   0   5       35.41       34.25      0.49 o 
   5   0   5      570.63      565.75      4.34 o 
   6   0   5      179.57      165.04      2.16 o 
   7   0   5       71.70       67.91      1.11 o 
   8   0   5        0.16       -0.38      0.41 o 
   9   0   5        2.06        4.28      1.90 o 
  -9   1   5        5.29        5.89      1.00 o 
  -8   1   5        2.98        2.15      0.66 o 
  -7   1   5        1.37        0.71      0.37 o 
  -6   1   5      160.12      155.80      1.83 o 
  -5   1   5       47.99       39.77      0.71 o 
  -4   1   5      475.58      484.56      3.17 o 
  -3   1   5      140.31      139.53      1.06 o 
  -2   1   5     1983.55     2025.39     13.61 o 
  -1   1   5     1772.39     1838.96     14.02 o 
   0   1   5       50.21       71.83      0.79 o 
   1   1   5     1776.56     1820.18     13.03 o 
   2   1   5     1971.08     2005.22     13.59 o 
   3   1   5      134.71      131.95      1.18 o 
   4   1   5      481.65      489.91      3.19 o 
   5   1   5       43.98       35.80      0.61 o 
   6   1   5      161.56      160.44      2.00 o 
   7   1   5        1.15        0.81      0.36 o 
   8   1   5        2.41        2.92      0.62 o 
   9   1   5        5.35        6.34      1.02 o 
  -9   2   5        0.32        1.03      0.82 o 
  -8   2   5        3.89        5.51      0.64 o 
  -7   2   5       79.57       87.42      1.53 o 
  -6   2   5      227.17      213.26      2.28 o 
  -5   2   5      103.48       95.87      1.11 o 
  -4   2   5      832.60      816.12      5.33 o 
  -3   2   5      355.35      363.11      2.51 o 
  -2   2   5       52.81       64.00      0.65 o 
  -1   2   5     1304.04     1374.46      9.36 o 
   0   2   5     4072.28     4034.50     30.80 o 
   1   2   5     1308.83     1373.44      9.29 o 
   2   2   5       54.94       65.79      0.71 o 
   3   2   5      351.40      360.52      2.67 o 
   4   2   5      832.21      811.45      5.93 o 
   5   2   5      106.47       95.75      1.59 o 
   6   2   5      219.58      205.32      2.39 o 
   7   2   5       77.74       84.21      1.59 o 
   8   2   5        4.37        5.60      0.67 o 
   9   2   5        0.42        0.17      0.76 o 
  -9   3   5       27.59       30.40      1.85 o 
  -8   3   5       52.91       54.32      1.45 o 
  -7   3   5       47.99       46.64      1.27 o 
  -6   3   5        2.15        2.96      0.39 o 
  -5   3   5      972.85      942.11      7.09 o 
  -4   3   5        5.48        3.94      0.29 o 
  -3   3   5      831.60      817.75      5.56 o 
  -2   3   5      918.39      977.45      6.81 o 
  -1   3   5      980.95      999.95      6.89 o 
   0   3   5      620.51      622.64      4.66 o 
   1   3   5      967.54      990.57      6.53 o 
   2   3   5      910.60      970.01      6.48 o 
   3   3   5      816.72      801.71      5.52 o 
   4   3   5        5.14        4.07      0.32 o 
   5   3   5      986.65      965.38      7.06 o 
   6   3   5        2.01        2.61      0.37 o 
   7   3   5       47.85       48.12      1.22 o 
   8   3   5       52.98       51.13      1.51 o 
   9   3   5       27.08       34.10      1.71 o 
  -9   4   5       22.64       26.98      1.94 o 
  -8   4   5       30.27       33.43      1.36 o 
  -7   4   5       91.87       86.20      1.93 o 
  -6   4   5      123.14      118.26      1.79 o 
  -5   4   5      226.35      215.11      2.31 o 
  -4   4   5      381.52      355.76      3.18 o 
  -3   4   5      358.46      363.25      2.92 o 
  -2   4   5      589.46      638.42      4.68 o 
  -1   4   5      982.26     1005.78      7.06 o 
   0   4   5      688.81      730.33      4.92 o 
   1   4   5      981.73     1008.64      6.72 o 
   2   4   5      594.62      635.17      4.41 o 
   3   4   5      360.62      368.42      2.96 o 
   4   4   5      381.42      359.01      3.22 o 
   5   4   5      226.49      215.19      2.26 o 
   6   4   5      123.62      122.11      1.80 o 
   7   4   5       89.42       86.63      1.87 o 
   8   4   5       29.89       33.91      1.24 o 
   9   4   5       22.25       22.70      1.49 o 
  -8   5   5       38.04       40.52      1.94 o 
  -7   5   5       26.29       28.80      1.05 o 
  -6   5   5      138.82      132.60      1.97 o 
  -5   5   5       11.23       10.93      0.57 o 
  -4   5   5      425.40      412.66      3.69 o 
  -3   5   5       36.66       37.31      0.75 o 
  -2   5   5      230.21      213.22      1.90 o 
  -1   5   5      373.46      395.62      3.34 o 
   0   5   5       13.26       16.38      0.40 o 
   1   5   5      377.35      403.07      2.82 o 
   2   5   5      223.22      206.01      1.88 o 
   3   5   5       34.95       35.66      0.75 o 
   4   5   5      430.82      415.00      3.67 o 
   5   5   5       11.67       10.45      0.62 o 
   6   5   5      140.17      129.53      1.82 o 
   7   5   5       26.82       27.28      1.04 o 
   8   5   5       39.32       41.36      1.45 o 
  -8   6   5        1.77        2.03      0.88 o 
  -7   6   5       48.89       53.31      1.73 o 
  -6   6   5      102.75       99.99      1.88 o 
  -5   6   5       43.09       42.97      1.05 o 
  -4   6   5       57.68       56.65      1.12 o 
  -3   6   5       37.70       36.23      0.84 o 
  -2   6   5      101.38      105.06      1.27 o 
  -1   6   5      221.87      228.48      2.34 o 
   0   6   5       99.97      101.46      1.34 o 
   1   6   5      218.65      229.45      2.18 o 
   2   6   5       98.31      105.58      1.24 o 
   3   6   5       40.59       40.03      0.78 o 
   4   6   5       59.53       59.13      1.09 o 
   5   6   5       41.78       41.47      0.99 o 
   6   6   5      101.37       97.65      1.70 o 
   7   6   5       50.10       52.18      1.74 o 
   8   6   5        1.82        1.38      0.80 o 
  -7   7   5        8.59        8.62      1.17 o 
  -6   7   5        1.89        0.75      0.74 o 
  -5   7   5       54.15       47.00      1.18 o 
  -4   7   5       14.02       12.35      0.63 o 
  -3   7   5       39.66       37.88      0.89 o 
  -2   7   5        7.50        8.29      0.50 o 
  -1   7   5        5.99        6.07      0.40 o 
   0   7   5       81.87       86.99      1.93 o 
   1   7   5        4.82        5.41      0.49 o 
   2   7   5        7.29        8.81      0.51 o 
   3   7   5       39.33       37.54      0.91 o 
   4   7   5       14.40       13.56      0.65 o 
   5   7   5       55.54       48.20      1.09 o 
   6   7   5        1.86        2.25      0.57 o 
   7   7   5        8.66        8.93      0.90 o 
  -7   8   5        1.83       -0.25      1.52 o 
  -6   8   5       12.70       12.44      1.97 o 
  -5   8   5       19.86       20.03      0.97 o 
  -4   8   5        4.69        4.11      0.53 o 
  -3   8   5       25.94       23.60      0.81 o 
  -2   8   5        4.91        5.33      0.51 o 
  -1   8   5        0.49        1.09      0.40 o 
   0   8   5       40.59       38.53      1.08 o 
   1   8   5        0.54        0.25      0.36 o 
   2   8   5        5.15        6.09      0.66 o 
   3   8   5       25.24       22.19      0.96 o 
   4   8   5        4.23        2.84      0.45 o 
   5   8   5       19.70       20.59      1.06 o 
   6   8   5       12.79       14.11      0.99 o 
   7   8   5        1.72        0.25      1.52 o 
  -6   9   5        2.57        1.52      1.52 o 
  -5   9   5        8.56        8.77      0.94 o 
  -4   9   5       20.79       17.40      1.05 o 
  -3   9   5        0.82        1.14      0.48 o 
  -2   9   5       17.50       16.44      1.07 o 
  -1   9   5        2.21        1.68      0.56 o 
   0   9   5        4.38        4.72      0.61 o 
   1   9   5        2.26        2.55      0.59 o 
   2   9   5       17.00       16.93      1.10 o 
   3   9   5        0.98        1.33      0.59 o 
   4   9   5       20.84       19.90      1.49 o 
   5   9   5        8.21        7.60      1.12 o 
   6   9   5        2.42        3.42      1.26 o 
  -4  10   5        3.84        3.93      1.26 o 
  -3  10   5        0.07        0.42      0.73 o 
  -2  10   5        4.34        2.70      1.81 o 
  -1  10   5        3.19        3.68      1.08 o 
   0  10   5        1.12        0.90      1.27 o 
   1  10   5        3.35        3.59      0.82 o 
   2  10   5        4.24        4.53      1.16 o 
   3  10   5        0.05        0.06      0.79 o 
   0   0   6     2984.05     3040.50     37.11 o 
   1   0   6       62.46       68.15      0.66 o 
   2   0   6      107.52      101.56      0.87 o 
   3   0   6        0.16        1.42      0.24 o 
   4   0   6      594.11      575.38      3.69 o 
   5   0   6       41.87       39.22      0.72 o 
   6   0   6      112.88      114.70      1.41 o 
   7   0   6        4.84        5.34      0.50 o 
   8   0   6        6.88        6.12      0.70 o 
   9   0   6       10.54       10.23      0.97 o 
  -9   1   6       17.86       19.07      1.45 o 
  -8   1   6       43.83       44.00      1.44 o 
  -7   1   6      277.90      267.51      2.97 o 
  -6   1   6      294.43      281.57      2.76 o 
  -5   1   6      290.97      283.94      2.47 o 
  -4   1   6       99.24      103.50      1.00 o 
  -3   1   6      608.25      677.07      4.52 o 
  -2   1   6     1056.85     1076.74      8.55 o 
  -1   1   6     2339.70     2398.14     17.05 o 
   0   1   6     3130.39     3114.68     25.89 o 
   1   1   6     2327.93     2378.84     16.88 o 
   2   1   6     1074.23     1096.18      7.49 o 
   3   1   6      594.23      656.93      4.12 o 
   4   1   6      106.17      111.90      0.98 o 
   5   1   6      288.87      281.02      2.21 o 
   6   1   6      293.74      278.81      2.97 o 
   7   1   6      279.30      268.47      3.27 o 
   8   1   6       44.68       42.05      1.13 o 
   9   1   6       17.00       19.02      1.23 o 
  -9   2   6        9.27       11.29      1.26 o 
  -8   2   6       16.16       18.59      1.16 o 
  -7   2   6       70.21       74.67      1.54 o 
  -6   2   6        3.10        3.81      0.41 o 
  -5   2   6      103.95       94.09      1.18 o 
  -4   2   6       72.26       79.17      0.92 o 
  -3   2   6      233.76      247.46      1.89 o 
  -2   2   6      488.51      511.10      3.56 o 
  -1   2   6     1353.69     1359.18     11.65 o 
   0   2   6       95.77      105.50      1.74 o 
   1   2   6     1350.08     1360.16      9.22 o 
   2   2   6      512.06      532.38      3.78 o 
   3   2   6      229.33      238.58      2.43 o 
   4   2   6       71.63       78.97      1.04 o 
   5   2   6      101.39       90.86      1.34 o 
   6   2   6        2.82        3.32      0.38 o 
   7   2   6       66.94       76.22      1.66 o 
   8   2   6       15.07       17.50      1.01 o 
   9   2   6        9.30       10.20      1.04 o 
  -9   3   6       19.01       21.15      1.60 o 
  -8   3   6       56.20       57.56      1.47 o 
  -7   3   6       40.67       42.64      1.11 o 
  -6   3   6       99.03      106.68      1.52 o 
  -5   3   6       58.24       55.07      0.97 o 
  -4   3   6      163.60      158.35      1.61 o 
  -3   3   6      669.99      679.31      4.77 o 
  -2   3   6      723.44      766.08      5.80 o 
  -1   3   6      451.87      452.18      3.34 o 
   0   3   6      232.48      224.85      1.88 o 
   1   3   6      459.31      459.86      3.17 o 
   2   3   6      723.34      764.70      5.16 o 
   3   3   6      687.31      691.21      5.33 o 
   4   3   6      161.23      158.80      1.72 o 
   5   3   6       55.90       53.66      1.06 o 
   6   3   6      101.04      105.84      1.57 o 
   7   3   6       42.73       43.30      1.18 o 
   8   3   6       54.99       55.38      1.53 o 
   9   3   6       18.65       19.31      1.75 o 
  -9   4   6        1.03        0.51      0.69 o 
  -8   4   6       59.03       62.29      1.96 o 
  -7   4   6       13.96       13.09      0.84 o 
  -6   4   6       83.62       75.69      1.39 o 
  -5   4   6       32.63       31.96      0.84 o 
  -4   4   6       69.03       69.88      1.07 o 
  -3   4   6       48.88       56.57      0.80 o 
  -2   4   6      268.04      267.67      2.22 o 
  -1   4   6      770.00      819.58      5.91 o 
   0   4   6      395.84      386.54      2.62 o 
   1   4   6      791.87      842.94      5.56 o 
   2   4   6      269.95      269.23      2.36 o 
   3   4   6       47.57       53.70      0.81 o 
   4   4   6       65.16       66.92      1.04 o 
   5   4   6       33.17       34.60      0.80 o 
   6   4   6       85.52       78.65      1.66 o 
   7   4   6       14.71       14.48      1.09 o 
   8   4   6       58.07       65.94      1.76 o 
   9   4   6        0.86        0.70      0.72 o 
  -8   5   6        7.13        8.96      0.99 o 
  -7   5   6       23.00       23.70      1.11 o 
  -6   5   6       24.95       24.66      0.93 o 
  -5   5   6        3.02        4.10      0.40 o 
  -4   5   6      138.42      139.36      1.75 o 
  -3   5   6      228.59      224.49      2.12 o 
  -2   5   6      134.18      137.85      1.42 o 
  -1   5   6      307.80      309.90      2.53 o 
   0   5   6      284.16      283.93      2.31 o 
   1   5   6      309.04      310.89      2.69 o 
   2   5   6      135.37      140.40      1.41 o 
   3   5   6      234.42      230.63      2.65 o 
   4   5   6      143.74      142.79      1.81 o 
   5   5   6        3.95        5.55      0.51 o 
   6   5   6       26.16       24.44      1.30 o 
   7   5   6       23.43       23.69      1.06 o 
   8   5   6        7.40        6.97      0.84 o 
  -8   6   6        6.14        5.25      1.02 o 
  -7   6   6       32.24       36.01      2.87 o 
  -6   6   6       11.01        9.02      0.67 o 
  -5   6   6      108.64      105.21      1.58 o 
  -4   6   6        2.34        1.27      0.36 o 
  -3   6   6       87.87       91.46      1.22 o 
  -2   6   6      313.72      317.05      2.93 o 
  -1   6   6       31.75       29.54      0.77 o 
   0   6   6      194.94      218.16      2.23 o 
   1   6   6       31.75       29.94      0.76 o 
   2   6   6      314.28      320.14      3.09 o 
   3   6   6       89.01       93.58      1.23 o 
   4   6   6        2.83        2.10      0.44 o 
   5   6   6      108.53      104.38      1.79 o 
   6   6   6       10.64       10.40      0.68 o 
   7   6   6       33.05       35.80      1.41 o 
   8   6   6        6.35        6.26      0.82 o 
  -7   7   6        3.06        1.97      0.97 o 
  -6   7   6       25.15       24.29      1.29 o 
  -5   7   6       25.58       25.26      0.95 o 
  -4   7   6       15.98       13.03      0.77 o 
  -3   7   6       79.08       74.75      1.24 o 
  -2   7   6      189.97      189.82      2.08 o 
  -1   7   6       12.31       12.92      0.58 o 
   0   7   6        2.10        1.50      0.31 o 
   1   7   6       11.40       11.13      0.63 o 
   2   7   6      193.89      189.84      2.91 o 
   3   7   6       80.52       77.31      1.34 o 
   4   7   6       15.13       13.14      0.66 o 
   5   7   6       25.43       23.54      0.89 o 
   6   7   6       26.30       25.75      1.23 o 
   7   7   6        3.48        3.15      0.70 o 
  -6   8   6       49.66       50.89      2.19 o 
  -5   8   6        6.03        6.64      0.70 o 
  -4   8   6        4.54        4.24      0.54 o 
  -3   8   6       61.03       58.60      1.14 o 
  -2   8   6       32.92       32.36      0.97 o 
  -1   8   6       11.12       12.06      0.85 o 
   0   8   6        1.55        1.70      0.42 o 
   1   8   6       11.91       12.97      0.74 o 
   2   8   6       31.35       33.76      1.22 o 
   3   8   6       59.14       56.73      1.74 o 
   4   8   6        4.81        5.07      0.53 o 
   5   8   6        6.04        4.51      0.66 o 
   6   8   6       49.98       53.75      1.62 o 
  -5   9   6        7.23        7.72      0.98 o 
  -4   9   6        4.87        3.99      0.70 o 
  -3   9   6       14.09       15.64      0.81 o 
  -2   9   6        9.06       10.80      0.91 o 
  -1   9   6       41.28       39.66      1.39 o 
   0   9   6        2.05        1.15      1.08 o 
   1   9   6       40.99       41.70      1.39 o 
   2   9   6        9.03       10.23      0.87 o 
   3   9   6       14.61       14.87      1.98 o 
   4   9   6        5.02        5.03      0.74 o 
   5   9   6        7.26        7.57      1.20 o 
  -4  10   6       24.25       21.65      2.06 o 
  -3  10   6        5.87        8.21      1.34 o 
  -2  10   6        1.49        0.76      0.73 o 
  -1  10   6        9.09        9.04      1.07 o 
   0  10   6        3.64        3.80      1.08 o 
   1  10   6        8.70        9.23      1.07 o 
   2  10   6        1.52        0.76      0.90 o 
   3  10   6        5.72        6.49      1.26 o 
   1   0   7      497.10      539.33      4.04 o 
   2   0   7     2710.19     2878.38     18.29 o 
   3   0   7      982.68     1015.57      6.42 o 
   4   0   7      199.88      217.85      1.66 o 
   5   0   7        1.10        1.14      0.22 o 
   6   0   7      855.96      841.19      6.33 o 
   7   0   7        0.96        0.39      0.37 o 
   8   0   7       23.28       25.60      1.29 o 
   9   0   7        9.63        8.81      0.94 o 
  -9   1   7       15.45       16.30      1.36 o 
  -8   1   7       60.73       62.64      1.90 o 
  -7   1   7       41.15       44.73      1.09 o 
  -6   1   7      155.78      159.08      1.87 o 
  -5   1   7      387.54      381.62      3.39 o 
  -4   1   7      344.04      315.44      2.57 o 
  -3   1   7       33.38       33.38      0.51 o 
  -2   1   7      915.92     1017.44      8.09 o 
  -1   1   7      737.48      764.87      5.63 o 
   0   1   7      777.58      824.13      6.03 o 
   1   1   7      733.43      761.93      5.01 o 
   2   1   7      934.11     1029.58      6.72 o 
   3   1   7       29.83       28.78      0.40 o 
   4   1   7      336.20      314.63      2.34 o 
   5   1   7      391.94      388.98      2.87 o 
   6   1   7      159.12      158.70      2.05 o 
   7   1   7       44.43       49.19      1.13 o 
   8   1   7       60.07       61.01      1.35 o 
   9   1   7       15.40       16.32      1.41 o 
  -9   2   7       36.76       40.78      2.42 o 
  -8   2   7       34.36       33.45      1.24 o 
  -7   2   7       23.90       25.71      0.93 o 
  -6   2   7      122.72      115.20      1.54 o 
  -5   2   7      884.98      845.88      6.28 o 
  -4   2   7      147.98      144.59      1.44 o 
  -3   2   7      146.51      135.51      1.30 o 
  -2   2   7      234.63      262.44      1.95 o 
  -1   2   7      907.34      978.89      6.41 o 
   0   2   7      281.51      301.04      2.12 o 
   1   2   7      914.46      980.05      6.75 o 
   2   2   7      243.59      269.58      2.11 o 
   3   2   7      152.02      139.42      1.31 o 
   4   2   7      142.83      139.26      1.52 o 
   5   2   7      892.76      845.68      7.14 o 
   6   2   7      127.35      118.62      1.69 o 
   7   2   7       24.42       26.15      0.91 o 
   8   2   7       33.91       32.01      1.09 o 
   9   2   7       37.12       40.41      1.66 o 
  -9   3   7       20.40       21.36      2.73 o 
  -8   3   7       43.08       44.03      1.32 o 
  -7   3   7       13.49       12.98      0.91 o 
  -6   3   7       11.90        9.11      0.61 o 
  -5   3   7      185.18      170.19      1.95 o 
  -4   3   7      124.14      113.60      1.30 o 
  -3   3   7       46.29       55.98      0.96 o 
  -2   3   7       52.51       49.07      0.63 o 
  -1   3   7      739.80      791.41      5.88 o 
   0   3   7      952.40      950.98      6.58 o 
   1   3   7      739.16      782.27      5.26 o 
   2   3   7       53.41       51.02      0.62 o 
   3   3   7       48.98       58.35      0.82 o 
   4   3   7      127.58      115.24      1.77 o 
   5   3   7      184.76      172.95      2.06 o 
   6   3   7       10.75        8.32      0.54 o 
   7   3   7       14.24       13.76      0.71 o 
   8   3   7       45.58       45.79      1.47 o 
   9   3   7       20.02       22.68      1.41 o 
  -9   4   7        1.83        2.80      0.92 o 
  -8   4   7       25.34       28.85      1.61 o 
  -7   4   7        5.13        4.83      0.65 o 
  -6   4   7       53.25       53.77      1.19 o 
  -5   4   7       70.19       67.80      1.22 o 
  -4   4   7      289.23      270.78      2.81 o 
  -3   4   7      104.43      110.38      1.28 o 
  -2   4   7      110.13      106.06      1.12 o 
  -1   4   7      117.92      114.89      1.13 o 
   0   4   7      155.83      130.94      1.14 o 
   1   4   7      121.65      119.14      1.08 o 
   2   4   7      119.16      112.86      1.16 o 
   3   4   7       98.85      104.53      1.37 o 
   4   4   7      284.60      267.44      2.57 o 
   5   4   7       71.73       70.17      1.21 o 
   6   4   7       56.66       56.31      1.54 o 
   7   4   7        5.14        5.50      0.76 o 
   8   4   7       25.82       28.00      1.50 o 
   9   4   7        1.77        2.60      0.89 o 
  -8   5   7       52.19       57.90      1.88 o 
  -7   5   7       21.01       21.31      1.05 o 
  -6   5   7        5.60        5.84      0.61 o 
  -5   5   7       14.38       14.48      0.84 o 
  -4   5   7      221.99      209.54      2.24 o 
  -3   5   7      296.03      285.05      2.52 o 
  -2   5   7      278.24      277.86      2.55 o 
  -1   5   7      125.20      131.64      1.30 o 
   0   5   7       30.91       33.88      0.59 o 
   1   5   7      122.36      127.48      1.28 o 
   2   5   7      282.13      279.14      2.53 o 
   3   5   7      294.02      283.91      2.85 o 
   4   5   7      219.33      207.05      2.37 o 
   5   5   7       14.84       14.88      0.64 o 
   6   5   7        6.01        7.05      0.64 o 
   7   5   7       21.01       21.39      1.13 o 
   8   5   7       51.04       57.53      1.70 o 
  -8   6   7       13.13       15.82      1.45 o 
  -7   6   7       13.11       12.95      1.07 o 
  -6   6   7       18.85       18.98      0.91 o 
  -5   6   7       14.97       14.91      0.76 o 
  -4   6   7       56.03       58.64      1.10 o 
  -3   6   7      155.03      150.41      1.70 o 
  -2   6   7      244.88      249.10      2.42 o 
  -1   6   7       38.43       34.40      1.01 o 
   0   6   7       34.01       32.64      0.71 o 
   1   6   7       41.21       37.51      0.84 o 
   2   6   7      241.89      249.01      2.55 o 
   3   6   7      152.22      144.34      1.72 o 
   4   6   7       56.18       58.59      1.07 o 
   5   6   7       15.87       16.93      0.78 o 
   6   6   7       18.75       17.02      0.84 o 
   7   6   7       12.51       11.72      0.93 o 
   8   6   7       12.83       13.95      1.05 o 
  -7   7   7       38.02       38.97      1.90 o 
  -6   7   7        3.71        4.00      0.74 o 
  -5   7   7       15.79       16.37      0.91 o 
  -4   7   7       72.87       76.57      1.39 o 
  -3   7   7       93.97       97.56      1.45 o 
  -2   7   7       21.56       19.33      0.68 o 
  -1   7   7      171.83      164.30      2.15 o 
   0   7   7       70.97       77.18      1.29 o 
   1   7   7      173.62      168.38      2.38 o 
   2   7   7       21.33       19.08      0.77 o 
   3   7   7       94.42       96.85      1.42 o 
   4   7   7       72.53       77.95      1.40 o 
   5   7   7       15.27       15.08      0.79 o 
   6   7   7        3.59        2.45      0.98 o 
   7   7   7       37.88       42.39      1.52 o 
  -6   8   7        2.08        2.46      0.92 o 
  -5   8   7        5.15        5.06      0.89 o 
  -4   8   7       11.39       10.12      0.68 o 
  -3   8   7       24.58       25.54      0.89 o 
  -2   8   7       50.47       48.92      1.09 o 
  -1   8   7       19.08       19.11      0.88 o 
   0   8   7        2.26        2.07      0.50 o 
   1   8   7       18.64       19.09      0.93 o 
   2   8   7       50.63       47.40      1.45 o 
   3   8   7       24.23       26.04      1.05 o 
   4   8   7       11.11       10.49      1.15 o 
   5   8   7        5.34        5.13      0.65 o 
   6   8   7        1.97        2.55      0.69 o 
  -5   9   7        5.49        4.58      0.92 o 
  -4   9   7        0.99        0.44      0.55 o 
  -3   9   7       11.46       11.80      0.90 o 
  -2   9   7       69.49       66.69      1.84 o 
  -1   9   7        0.81        1.11      0.56 o 
   0   9   7        5.56        4.92      0.76 o 
   1   9   7        0.96        1.31      0.53 o 
   2   9   7       69.86       65.97      1.82 o 
   3   9   7       11.77       13.03      1.00 o 
   4   9   7        1.10        1.94      0.97 o 
   5   9   7        5.56        4.50      1.03 o 
  -4  10   7        2.79        2.83      1.16 o 
  -3  10   7        1.29        1.27      1.08 o 
  -2  10   7        0.56        0.12      0.77 o 
  -1  10   7        0.61        0.76      0.73 o 
   0  10   7        1.55        0.81      1.01 o 
   1  10   7        0.64        0.48      0.79 o 
   2  10   7        0.65        0.28      0.89 o 
   3  10   7        1.19       -0.05      0.89 o 
   0   0   8       71.32       91.63      1.23 o 
   1   0   8      299.55      328.76      2.43 o 
   2   0   8     2790.02     2996.14     19.06 o 
   3   0   8        0.15        0.44      0.15 o 
   4   0   8      570.19      570.13      4.08 o 
   5   0   8      370.05      333.44      3.06 o 
   6   0   8      274.87      261.49      2.84 o 
   7   0   8        0.84        1.81      0.43 o 
   8   0   8       24.07       23.91      1.12 o 
   9   0   8        4.46        4.23      0.82 o 
  -9   1   8       44.00       48.25      3.96 o 
  -8   1   8       15.53       16.59      1.13 o 
  -7   1   8       11.26       11.57      0.65 o 
  -6   1   8      113.24      108.08      1.48 o 
  -5   1   8       24.88       26.52      0.69 o 
  -4   1   8       39.15       48.85      0.99 o 
  -3   1   8      124.09      152.18      1.57 o 
  -2   1   8      739.29      838.25      6.37 o 
  -1   1   8     1380.11     1439.20     10.28 o 
   0   1   8     1327.32     1392.64      8.95 o 
   1   1   8     1336.22     1400.87      9.12 o 
   2   1   8      767.42      867.21      5.99 o 
   3   1   8      116.40      145.55      1.23 o 
   4   1   8       37.01       46.69      0.66 o 
   5   1   8       29.08       31.11      0.72 o 
   6   1   8      111.47      107.69      1.55 o 
   7   1   8       11.32       10.47      0.61 o 
   8   1   8       15.08       15.48      0.80 o 
   9   1   8       45.63       51.91      1.73 o 
  -9   2   8        9.00       10.88      1.52 o 
  -8   2   8       22.47       20.72      1.08 o 
  -7   2   8      204.98      199.72      2.34 o 
  -6   2   8      102.70       94.23      1.39 o 
  -5   2   8      190.42      179.13      2.16 o 
  -4   2   8      295.81      290.32      2.68 o 
  -3   2   8     1330.74     1375.87     10.21 o 
  -2   2   8      183.26      195.88      1.75 o 
  -1   2   8      306.89      364.56      2.59 o 
   0   2   8     1279.32     1312.10      8.48 o 
   1   2   8      318.19      373.68      2.75 o 
   2   2   8      182.80      194.92      1.66 o 
   3   2   8     1332.30     1378.81      9.57 o 
   4   2   8      300.59      295.80      2.68 o 
   5   2   8      194.98      184.76      2.14 o 
   6   2   8      101.98       95.24      1.51 o 
   7   2   8      209.00      201.91      2.54 o 
   8   2   8       22.03       19.00      0.94 o 
   9   2   8        8.99        8.17      0.98 o 
  -9   3   8        1.21        4.02      1.08 o 
  -8   3   8       30.28       31.88      1.14 o 
  -7   3   8       22.18       21.63      0.91 o 
  -6   3   8       71.36       70.08      1.50 o 
  -5   3   8       66.48       67.12      1.11 o 
  -4   3   8        7.10        8.35      0.56 o 
  -3   3   8      146.63      163.44      1.68 o 
  -2   3   8      553.31      550.19      3.77 o 
  -1   3   8      263.08      287.27      2.26 o 
   0   3   8      105.69      110.28      0.96 o 
   1   3   8      269.55      294.35      2.16 o 
   2   3   8      528.56      527.48      3.77 o 
   3   3   8      145.07      162.23      1.65 o 
   4   3   8        6.35        7.38      0.42 o 
   5   3   8       67.22       70.34      1.21 o 
   6   3   8       73.07       75.88      1.45 o 
   7   3   8       21.86       21.74      0.87 o 
   8   3   8       31.55       34.08      1.35 o 
   9   3   8        1.39        2.21      0.72 o 
  -9   4   8        5.27        6.40      1.34 o 
  -8   4   8       18.19       17.80      1.22 o 
  -7   4   8       44.11       45.63      1.30 o 
  -6   4   8       57.39       52.00      1.59 o 
  -5   4   8       29.58       30.49      0.83 o 
  -4   4   8      311.29      309.24      3.14 o 
  -3   4   8       78.35       74.62      1.08 o 
  -2   4   8       85.27       89.45      1.08 o 
  -1   4   8      449.44      449.41      3.39 o 
   0   4   8       62.82       55.19      0.64 o 
   1   4   8      447.28      446.45      3.21 o 
   2   4   8       83.16       86.78      1.01 o 
   3   4   8       81.07       76.20      1.04 o 
   4   4   8      320.87      312.95      3.41 o 
   5   4   8       31.36       32.31      0.82 o 
   6   4   8       55.99       51.36      1.14 o 
   7   4   8       42.17       44.18      1.25 o 
   8   4   8       18.68       19.23      1.28 o 
   9   4   8        5.47        5.71      1.26 o 
  -8   5   8        1.28        1.51      0.77 o 
  -7   5   8       13.68       15.79      0.93 o 
  -6   5   8        4.75        6.84      0.58 o 
  -5   5   8       56.32       61.45      1.19 o 
  -4   5   8       16.99       15.60      0.62 o 
  -3   5   8      177.61      170.16      1.71 o 
  -2   5   8       74.72       79.48      1.06 o 
  -1   5   8        9.18        8.97      0.45 o 
   0   5   8      108.48      113.90      1.35 o 
   1   5   8        7.65        5.73      0.29 o 
   2   5   8       75.10       75.83      1.29 o 
   3   5   8      174.14      164.45      1.79 o 
   4   5   8       17.50       14.68      0.62 o 
   5   5   8       52.49       56.91      1.20 o 
   6   5   8        4.42        5.96      0.59 o 
   7   5   8       13.68       17.29      0.95 o 
   8   5   8        1.35        1.20      0.63 o 
  -8   6   8        2.56        3.04      1.26 o 
  -7   6   8       15.40       16.95      1.23 o 
  -6   6   8        7.59        7.11      0.68 o 
  -5   6   8        1.49        1.74      0.51 o 
  -4   6   8       12.73       14.95      0.66 o 
  -3   6   8       30.47       29.38      0.78 o 
  -2   6   8      180.16      178.45      1.91 o 
  -1   6   8       63.76       65.11      0.97 o 
   0   6   8      339.67      337.76      3.20 o 
   1   6   8       63.60       67.91      1.15 o 
   2   6   8      180.90      177.45      2.04 o 
   3   6   8       31.22       30.16      0.80 o 
   4   6   8       13.33       16.92      0.70 o 
   5   6   8        1.46        1.54      0.46 o 
   6   6   8        7.55        7.24      0.63 o 
   7   6   8       14.90       15.15      1.03 o 
   8   6   8        2.20        2.21      0.97 o 
  -7   7   8        5.19        6.36      1.12 o 
  -6   7   8       42.14       42.93      1.94 o 
  -5   7   8        8.03        8.39      0.68 o 
  -4   7   8        7.40        7.83      0.60 o 
  -3   7   8       96.14       89.00      1.49 o 
  -2   7   8       34.86       35.58      0.86 o 
  -1   7   8        9.95       12.83      0.63 o 
   0   7   8        0.51        0.93      0.31 o 
   1   7   8       10.31       12.11      0.67 o 
   2   7   8       32.70       33.69      1.04 o 
   3   7   8       98.14       95.17      1.39 o 
   4   7   8        8.04        7.93      0.60 o 
   5   7   8        8.36        7.57      0.61 o 
   6   7   8       40.75       44.92      1.33 o 
   7   7   8        4.86        5.50      0.80 o 
  -6   8   8        4.29        5.94      1.00 o 
  -5   8   8       13.37       14.69      1.67 o 
  -4   8   8        2.94        2.38      0.50 o 
  -3   8   8       93.59       89.46      1.59 o 
  -2   8   8        5.48        5.10      0.50 o 
  -1   8   8      103.84      111.48      2.12 o 
   0   8   8       37.45       38.27      1.82 o 
   1   8   8      102.03      105.05      2.19 o 
   2   8   8        5.68        6.04      0.61 o 
   3   8   8       95.90       93.56      2.12 o 
   4   8   8        2.81        2.37      0.54 o 
   5   8   8       12.90       11.73      0.96 o 
   6   8   8        4.20        5.15      0.78 o 
  -5   9   8        7.63        6.09      1.04 o 
  -4   9   8        3.86        4.13      0.74 o 
  -3   9   8        1.88        2.19      0.64 o 
  -2   9   8       37.85       36.07      1.38 o 
  -1   9   8       26.83       27.24      1.30 o 
   0   9   8        1.07        0.51      0.53 o 
   1   9   8       25.75       27.63      1.08 o 
   2   9   8       38.81       37.37      1.38 o 
   3   9   8        1.99        2.47      0.63 o 
   4   9   8        3.89        2.77      0.97 o 
   5   9   8        7.59        8.06      1.34 o 
  -4  10   8       18.89       19.94      1.77 o 
  -3  10   8        3.94        1.90      1.08 o 
  -2  10   8        3.47        3.13      0.92 o 
  -1  10   8        1.94        1.92      0.81 o 
   0  10   8       60.92       64.86      3.55 o 
   1  10   8        1.95        1.90      0.90 o 
   2  10   8        3.53        2.28      1.39 o 
   3  10   8        3.94        4.06      1.08 o 
   1   0   9      159.70      164.94      1.36 o 
   2   0   9      274.33      228.41      1.83 o 
   3   0   9      214.49      273.56      2.26 o 
   4   0   9       64.96       61.33      0.81 o 
   5   0   9       41.88       43.18      0.82 o 
   6   0   9        6.46        6.54      0.46 o 
   7   0   9       22.83       19.38      0.81 o 
   8   0   9        2.79        2.13      0.55 o 
   9   0   9        0.04        0.37      0.61 o 
  -9   1   9        6.17        7.07      1.74 o 
  -8   1   9       29.50       32.05      1.56 o 
  -7   1   9       78.97       84.16      1.58 o 
  -6   1   9       70.81       63.96      1.28 o 
  -5   1   9      101.44       97.19      1.66 o 
  -4   1   9       38.34       37.62      0.79 o 
  -3   1   9      605.87      630.72      4.88 o 
  -2   1   9      363.48      445.78      3.57 o 
  -1   1   9       67.02       63.83      0.81 o 
   0   1   9     1831.37     1854.23     11.87 o 
   1   1   9       61.06       58.16      0.64 o 
   2   1   9      371.69      456.77      3.36 o 
   3   1   9      585.68      611.74      4.10 o 
   4   1   9       42.98       43.53      0.61 o 
   5   1   9       98.49       93.42      1.29 o 
   6   1   9       70.10       65.79      1.14 o 
   7   1   9       76.31       78.06      1.43 o 
   8   1   9       29.28       30.24      1.14 o 
   9   1   9        6.45        7.64      0.97 o 
  -9   2   9       20.86       24.67      2.06 o 
  -8   2   9       11.50       12.57      0.84 o 
  -7   2   9        4.76        4.71      0.58 o 
  -6   2   9       27.44       33.87      0.97 o 
  -5   2   9      108.85      102.71      1.48 o 
  -4   2   9        6.61        8.29      0.38 o 
  -3   2   9      261.27      251.90      2.24 o 
  -2   2   9      331.45      393.66      3.21 o 
  -1   2   9      769.46      785.15      5.14 o 
   0   2   9      241.20      258.79      2.01 o 
   1   2   9      741.60      757.79      5.42 o 
   2   2   9      337.28      400.80      2.86 o 
   3   2   9      254.97      241.71      2.10 o 
   4   2   9        5.55        7.22      0.39 o 
   5   2   9       98.24       97.46      1.39 o 
   6   2   9       27.67       33.26      0.89 o 
   7   2   9        4.85        5.26      0.53 o 
   8   2   9       10.83       10.26      0.77 o 
   9   2   9       19.42       20.96      1.50 o 
  -9   3   9       32.28       41.27      1.97 o 
  -8   3   9       53.07       58.14      1.64 o 
  -7   3   9       55.10       52.17      1.25 o 
  -6   3   9       54.73       54.50      1.18 o 
  -5   3   9      143.92      139.10      1.88 o 
  -4   3   9      644.90      641.99      5.21 o 
  -3   3   9      111.51      114.67      1.30 o 
  -2   3   9       82.36       87.49      0.96 o 
  -1   3   9      149.11      138.28      1.26 o 
   0   3   9       10.20       15.07      0.39 o 
   1   3   9      147.56      135.79      1.20 o 
   2   3   9       80.32       87.58      0.94 o 
   3   3   9      110.31      113.37      1.30 o 
   4   3   9      628.72      629.51      5.51 o 
   5   3   9      145.05      142.10      1.85 o 
   6   3   9       55.25       56.75      1.25 o 
   7   3   9       54.06       49.19      1.18 o 
   8   3   9       51.81       51.58      1.58 o 
   9   3   9       31.48       38.95      2.12 o 
  -9   4   9       10.30       10.90      2.28 o 
  -8   4   9       39.01       39.09      1.65 o 
  -7   4   9       25.83       25.83      1.10 o 
  -6   4   9       24.17       22.95      0.97 o 
  -5   4   9      186.69      185.53      2.27 o 
  -4   4   9       48.58       46.05      0.96 o 
  -3   4   9      116.16      118.73      1.56 o 
  -2   4   9      548.49      539.44      4.29 o 
  -1   4   9      258.35      278.48      2.26 o 
   0   4   9      558.66      591.77      4.06 o 
   1   4   9      260.38      279.49      2.15 o 
   2   4   9      536.23      526.53      4.04 o 
   3   4   9      115.64      114.79      1.40 o 
   4   4   9       45.44       42.84      0.85 o 
   5   4   9      187.84      186.87      2.43 o 
   6   4   9       22.53       22.88      0.83 o 
   7   4   9       24.96       25.50      1.09 o 
   8   4   9       38.39       36.14      1.56 o 
   9   4   9        9.88        9.89      2.03 o 
  -8   5   9        2.30        3.98      0.82 o 
  -7   5   9       57.13       55.09      1.86 o 
  -6   5   9       49.91       49.05      1.31 o 
  -5   5   9       55.95       54.57      1.15 o 
  -4   5   9       17.48       15.59      0.69 o 
  -3   5   9      213.60      209.20      2.32 o 
  -2   5   9       42.64       46.38      0.86 o 
  -1   5   9       38.89       40.80      0.66 o 
   0   5   9        0.58        1.16      0.17 o 
   1   5   9       43.07       44.39      0.68 o 
   2   5   9       42.56       46.42      0.80 o 
   3   5   9      207.95      200.07      2.23 o 
   4   5   9       17.36       16.00      0.69 o 
   5   5   9       55.44       56.31      1.15 o 
   6   5   9       49.48       51.57      1.32 o 
   7   5   9       57.40       56.21      2.30 o 
   8   5   9        2.20        2.60      0.79 o 
  -8   6   9        1.91        0.00      1.08 o 
  -7   6   9       17.22       14.34      1.17 o 
  -6   6   9       13.54       13.20      0.85 o 
  -5   6   9       32.50       33.69      0.97 o 
  -4   6   9       73.20       66.98      1.18 o 
  -3   6   9       86.59       85.92      1.31 o 
  -2   6   9      134.47      129.99      1.57 o 
  -1   6   9      130.82      136.81      1.66 o 
   0   6   9        1.86        2.31      0.31 o 
   1   6   9      129.28      132.84      1.77 o 
   2   6   9      133.06      129.49      1.65 o 
   3   6   9       85.91       86.20      1.35 o 
   4   6   9       72.56       68.03      1.23 o 
   5   6   9       32.74       30.34      1.02 o 
   6   6   9       13.62       13.91      0.85 o 
   7   6   9       17.54       14.89      1.03 o 
   8   6   9        1.78        2.54      1.78 o 
  -7   7   9        2.04        2.34      0.89 o 
  -6   7   9        7.42        6.35      1.03 o 
  -5   7   9        3.84        3.50      0.54 o 
  -4   7   9       27.96       29.72      0.88 o 
  -3   7   9       10.90        9.93      0.61 o 
  -2   7   9       80.16       81.55      1.34 o 
  -1   7   9       38.15       37.04      1.30 o 
   0   7   9        1.25        0.85      0.35 o 
   1   7   9       39.27       37.96      1.40 o 
   2   7   9       78.68       81.46      1.58 o 
   3   7   9       10.30       10.44      0.77 o 
   4   7   9       28.26       29.13      0.95 o 
   5   7   9        4.07        4.03      0.53 o 
   6   7   9        7.24        6.43      0.72 o 
   7   7   9        1.87        3.73      0.76 o 
  -6   8   9        0.43       -0.33      0.77 o 
  -5   8   9        9.65       10.33      1.21 o 
  -4   8   9       10.10        9.78      0.69 o 
  -3   8   9       10.33       10.45      0.77 o 
  -2   8   9       41.39       43.76      1.05 o 
  -1   8   9       23.01       21.37      0.97 o 
   0   8   9        2.04        1.63      0.53 o 
   1   8   9       22.49       19.83      0.90 o 
   2   8   9       41.69       43.31      1.22 o 
   3   8   9        9.84        9.45      0.85 o 
   4   8   9       10.42        9.44      0.83 o 
   5   8   9        9.26        8.54      0.82 o 
   6   8   9        0.42        0.44      0.64 o 
  -5   9   9        3.30        2.45      0.88 o 
  -4   9   9        5.36        5.47      0.87 o 
  -3   9   9        8.80        9.26      0.86 o 
  -2   9   9        2.05        1.86      0.59 o 
  -1   9   9        7.37        8.88      0.89 o 
   0   9   9       81.15       79.13      1.96 o 
   1   9   9        7.73        8.13      0.89 o 
   2   9   9        2.04        2.00      0.59 o 
   3   9   9        8.22        7.90      1.08 o 
   4   9   9        5.48        5.46      1.16 o 
   5   9   9        3.28        3.30      1.78 o 
  -3  10   9        1.81        1.78      1.08 o 
  -2  10   9        1.91        0.25      1.27 o 
  -1  10   9       14.13       14.11      1.26 o 
   0  10   9       17.08       19.78      1.49 o 
   1  10   9       14.26       12.51      1.52 o 
   2  10   9        1.78        2.10      0.97 o 
   3  10   9        1.90        2.03      1.52 o 
   0   0  10     1650.50     1686.75     13.95 o 
   1   0  10     2872.32     2994.45     20.15 o 
   2   0  10      159.60      200.14      1.65 o 
   3   0  10      178.65      175.05      1.59 o 
   4   0  10      466.19      470.35      3.68 o 
   5   0  10     2063.83     1969.42     13.70 o 
   6   0  10      110.20      111.96      1.54 o 
   7   0  10       21.21       19.13      0.81 o 
   8   0  10       10.22       10.57      0.85 o 
   9   0  10       24.49       28.54      1.65 o 
  -9   1  10       13.15       14.61      1.36 o 
  -8   1  10        0.62        1.20      0.53 o 
  -7   1  10       45.16       44.73      1.22 o 
  -6   1  10       69.67       68.85      1.15 o 
  -5   1  10      107.96      101.66      1.35 o 
  -4   1  10      174.03      163.95      2.04 o 
  -3   1  10       77.38       62.44      1.19 o 
  -2   1  10      665.43      682.17      5.17 o 
  -1   1  10     2156.05     2208.49     16.01 o 
   0   1  10      838.79      821.14      5.42 o 
   1   1  10     2180.46     2243.81     14.24 o 
   2   1  10      654.95      673.08      4.87 o 
   3   1  10       81.33       67.46      0.82 o 
   4   1  10      171.92      164.05      1.45 o 
   5   1  10      107.80       99.17      1.35 o 
   6   1  10       68.62       68.16      1.49 o 
   7   1  10       46.38       45.63      1.09 o 
   8   1  10        0.40        0.96      0.52 o 
   9   1  10       12.44       13.68      1.56 o 
  -9   2  10        9.38        9.02      1.43 o 
  -8   2  10        5.38        6.61      0.68 o 
  -7   2  10        2.15        2.16      0.49 o 
  -6   2  10      392.22      394.91      3.96 o 
  -5   2  10      180.50      175.24      2.12 o 
  -4   2  10      401.45      375.53      3.49 o 
  -3   2  10      140.47      132.49      1.56 o 
  -2   2  10     1003.30     1027.82      7.68 o 
  -1   2  10      668.95      705.17      4.68 o 
   0   2  10      340.62      367.99      2.75 o 
   1   2  10      660.94      683.89      7.89 o 
   2   2  10     1005.49     1026.93      6.83 o 
   3   2  10      148.41      139.44      1.53 o 
   4   2  10      395.24      360.55      3.23 o 
   5   2  10      177.78      174.55      1.95 o 
   6   2  10      390.32      384.28      4.77 o 
   7   2  10        1.45        2.05      0.43 o 
   8   2  10        5.11        6.25      0.67 o 
   9   2  10        9.35       10.32      1.21 o 
  -9   3  10        0.98        0.70      0.76 o 
  -8   3  10        6.18        7.05      0.93 o 
  -7   3  10        6.90        5.10      0.58 o 
  -6   3  10       44.07       41.52      1.06 o 
  -5   3  10       55.52       53.72      1.10 o 
  -4   3  10       98.51       96.29      1.39 o 
  -3   3  10        6.26        7.56      0.43 o 
  -2   3  10      750.10      789.53      5.78 o 
  -1   3  10      149.97      159.12      1.44 o 
   0   3  10      305.88      313.31      2.30 o 
   1   3  10      157.60      165.48      1.31 o 
   2   3  10      777.82      816.01      5.78 o 
   3   3  10        8.09        8.87      0.39 o 
   4   3  10       95.33       94.78      1.26 o 
   5   3  10       55.09       56.11      1.10 o 
   6   3  10       43.11       43.50      1.04 o 
   7   3  10        6.84        5.30      0.58 o 
   8   3  10        5.77        5.06      0.74 o 
   9   3  10        1.03        1.43      0.82 o 
  -8   4  10       23.41       24.92      1.45 o 
  -7   4  10       60.57       59.50      1.50 o 
  -6   4  10       12.50       11.03      0.73 o 
  -5   4  10       29.77       31.78      0.81 o 
  -4   4  10       75.99       69.18      1.14 o 
  -3   4  10      109.76      103.55      1.37 o 
  -2   4  10       18.32       18.82      0.55 o 
  -1   4  10      220.14      230.88      1.99 o 
   0   4  10      438.06      455.81      3.66 o 
   1   4  10      225.60      236.83      1.90 o 
   2   4  10       19.94       20.64      0.48 o 
   3   4  10      106.56      101.51      1.30 o 
   4   4  10       74.66       67.56      1.08 o 
   5   4  10       27.54       29.13      1.00 o 
   6   4  10       13.62       11.59      0.66 o 
   7   4  10       61.35       61.25      1.33 o 
   8   4  10       23.60       23.79      1.41 o 
  -8   5  10        4.96        9.10      1.03 o 
  -7   5  10        3.86        1.78      0.88 o 
  -6   5  10       48.62       47.34      1.30 o 
  -5   5  10       90.03       85.30      1.84 o 
  -4   5  10       52.58       52.13      1.13 o 
  -3   5  10      123.73      114.39      2.41 o 
  -2   5  10       28.14       28.65      0.68 o 
  -1   5  10       51.76       58.07      0.89 o 
   0   5  10       16.08       20.02      0.49 o 
   1   5  10       56.71       63.07      0.85 o 
   2   5  10       28.41       28.72      0.67 o 
   3   5  10      126.86      118.42      1.47 o 
   4   5  10       56.65       57.73      1.11 o 
   5   5  10       90.06       87.05      1.87 o 
   6   5  10       49.84       47.34      1.14 o 
   7   5  10        3.77        2.96      0.65 o 
   8   5  10        4.62        6.51      0.94 o 
  -7   6  10        0.57        1.01      0.69 o 
  -6   6  10       26.92       25.20      1.12 o 
  -5   6  10       12.59       13.05      0.74 o 
  -4   6  10       30.35       30.41      0.89 o 
  -3   6  10       58.59       58.03      1.13 o 
  -2   6  10       22.87       25.94      0.72 o 
  -1   6  10       51.10       50.65      0.95 o 
   0   6  10       76.59       74.78      1.24 o 
   1   6  10       49.85       51.63      1.03 o 
   2   6  10       22.22       25.43      0.71 o 
   3   6  10       59.18       55.74      1.10 o 
   4   6  10       31.80       31.28      0.88 o 
   5   6  10       13.22       12.59      0.70 o 
   6   6  10       26.33       24.02      1.06 o 
   7   6  10        0.66        1.10      0.64 o 
  -7   7  10        7.47        6.99      1.43 o 
  -6   7  10       11.03        9.11      0.97 o 
  -5   7  10        5.67        5.30      0.58 o 
  -4   7  10        3.45        2.69      0.55 o 
  -3   7  10      108.59      110.26      1.70 o 
  -2   7  10       27.37       25.64      0.85 o 
  -1   7  10       58.24       61.86      1.24 o 
   0   7  10       14.64       15.86      0.77 o 
   1   7  10       57.70       59.75      1.20 o 
   2   7  10       27.11       24.82      0.94 o 
   3   7  10      109.29      109.22      1.78 o 
   4   7  10        3.38        2.97      0.48 o 
   5   7  10        5.80        6.43      0.60 o 
   6   7  10       11.26       14.05      0.99 o 
   7   7  10        7.45        7.66      1.12 o 
  -6   8  10       11.49       13.30      1.34 o 
  -5   8  10        2.99        2.43      0.85 o 
  -4   8  10        1.83        1.94      0.53 o 
  -3   8  10       14.03       13.42      0.74 o 
  -2   8  10       69.59       72.95      1.45 o 
  -1   8  10       33.92       36.19      1.51 o 
   0   8  10       22.63       23.33      1.11 o 
   1   8  10       32.53       33.39      1.07 o 
   2   8  10       69.04       67.99      1.53 o 
   3   8  10       14.74       14.95      1.01 o 
   4   8  10        1.78        1.20      0.74 o 
   5   8  10        2.80        1.66      0.66 o 
   6   8  10       11.57       10.55      1.03 o 
  -5   9  10        0.05       -0.13      0.90 o 
  -4   9  10       33.74       35.73      2.09 o 
  -3   9  10       17.29       16.56      1.15 o 
  -2   9  10       36.98       39.49      1.60 o 
  -1   9  10       21.23       21.41      1.76 o 
   0   9  10       38.17       39.13      1.45 o 
   1   9  10       20.83       21.35      1.37 o 
   2   9  10       36.63       38.44      1.41 o 
   3   9  10       17.31       14.54      1.58 o 
   4   9  10       33.66       36.56      2.25 o 
  -3  10  10       15.73       15.85      1.79 o 
  -2  10  10        9.34       10.30      1.52 o 
  -1  10  10       12.36       14.29      1.32 o 
   0  10  10        4.28        6.31      0.97 o 
   1  10  10       12.04       13.67      1.52 o 
   2  10  10        9.39        9.82      1.52 o 
   1   0  11      617.87      623.24      4.48 o 
   2   0  11      483.28      537.45      3.95 o 
   3   0  11      817.14      859.93      6.57 o 
   4   0  11      649.94      622.35      5.03 o 
   5   0  11      174.17      179.63      1.84 o 
   6   0  11      144.01      140.83      1.91 o 
   7   0  11       94.40      101.06      1.65 o 
   8   0  11       92.58       93.43      2.05 o 
   9   0  11        3.14        5.10      0.84 o 
  -9   1  11       13.22       13.71      1.41 o 
  -8   1  11       14.90       18.35      1.05 o 
  -7   1  11        5.31        4.62      0.53 o 
  -6   1  11       49.59       50.61      1.01 o 
  -5   1  11       13.50       14.75      0.58 o 
  -4   1  11       80.70       73.46      1.83 o 
  -3   1  11      921.92      940.88      7.77 o 
  -2   1  11      366.75      368.16      3.00 o 
  -1   1  11       28.20       41.63      0.53 o 
   0   1  11       97.57      106.22      0.95 o 
   1   1  11       28.39       43.03      0.63 o 
   2   1  11      359.12      361.83      3.09 o 
   3   1  11      938.72      964.26      7.22 o 
   4   1  11       80.29       74.30      0.97 o 
   5   1  11       11.57       12.84      0.58 o 
   6   1  11       50.92       52.50      1.38 o 
   7   1  11        5.82        4.97      0.56 o 
   8   1  11       15.70       18.56      0.96 o 
   9   1  11       12.84       15.04      1.26 o 
  -9   2  11       12.21       10.20      1.21 o 
  -8   2  11       30.28       33.14      1.29 o 
  -7   2  11        5.85        5.46      0.57 o 
  -6   2  11       39.31       42.07      1.06 o 
  -5   2  11      559.51      542.24      5.03 o 
  -4   2  11      750.15      741.73      6.89 o 
  -3   2  11      154.46      164.18      1.79 o 
  -2   2  11      131.81      146.71      1.37 o 
  -1   2  11      387.64      402.58      2.85 o 
   0   2  11     1529.76     1538.82     10.54 o 
   1   2  11      388.64      399.61      3.22 o 
   2   2  11      130.60      144.98      1.45 o 
   3   2  11      152.04      161.20      1.58 o 
   4   2  11      746.84      735.78      5.89 o 
   5   2  11      568.26      547.96      4.63 o 
   6   2  11       38.93       40.31      1.02 o 
   7   2  11        6.28        5.89      0.57 o 
   8   2  11       29.87       33.09      1.20 o 
   9   2  11       12.44       12.20      1.24 o 
  -9   3  11        3.33        5.43      1.16 o 
  -8   3  11        5.76        5.86      0.77 o 
  -7   3  11        2.77        3.32      0.55 o 
  -6   3  11       18.94       18.29      0.82 o 
  -5   3  11      141.78      134.43      1.88 o 
  -4   3  11      163.47      153.66      1.87 o 
  -3   3  11      100.27       90.17      1.23 o 
  -2   3  11      332.87      338.72      2.93 o 
  -1   3  11      767.69      786.34      5.35 o 
   0   3  11        0.50        0.35      0.13 o 
   1   3  11      767.05      784.68      5.07 o 
   2   3  11      335.80      341.82      2.75 o 
   3   3  11       94.88       84.69      1.15 o 
   4   3  11      169.65      157.43      1.74 o 
   5   3  11      144.49      136.23      1.84 o 
   6   3  11       20.36       19.39      0.80 o 
   7   3  11        2.54        3.41      0.55 o 
   8   3  11        5.73        5.27      0.68 o 
   9   3  11        3.07        3.30      1.52 o 
  -8   4  11       10.46        9.84      1.15 o 
  -7   4  11       43.53       44.82      1.32 o 
  -6   4  11       38.21       35.77      1.02 o 
  -5   4  11        2.76        2.94      0.43 o 
  -4   4  11      122.25      113.67      1.63 o 
  -3   4  11      611.26      586.04      5.17 o 
  -2   4  11      242.48      238.23      2.88 o 
  -1   4  11      204.71      186.77      1.80 o 
   0   4  11      137.08      120.51      1.62 o 
   1   4  11      205.95      187.27      1.62 o 
   2   4  11      238.31      234.37      2.61 o 
   3   4  11      604.04      574.17      4.46 o 
   4   4  11      127.81      119.88      1.53 o 
   5   4  11        3.28        3.87      0.41 o 
   6   4  11       38.00       37.01      0.99 o 
   7   4  11       42.73       42.39      1.23 o 
   8   4  11       10.31        9.98      0.98 o 
  -8   5  11        3.34        3.36      0.82 o 
  -7   5  11        2.20        2.37      0.69 o 
  -6   5  11       57.02       58.50      1.44 o 
  -5   5  11        7.21        7.63      0.56 o 
  -4   5  11       94.23       92.44      1.62 o 
  -3   5  11       83.06       78.99      1.38 o 
  -2   5  11      476.16      461.05      4.21 o 
  -1   5  11       54.67       55.31      0.92 o 
   0   5  11       54.54       55.99      0.86 o 
   1   5  11       52.42       54.25      0.90 o 
   2   5  11      473.10      459.81      3.67 o 
   3   5  11       86.55       84.97      1.21 o 
   4   5  11       93.83       89.67      1.32 o 
   5   5  11        7.31        8.58      0.56 o 
   6   5  11       57.17       59.06      1.29 o 
   7   5  11        1.85        1.71      0.57 o 
   8   5  11        2.99        1.57      0.71 o 
  -7   6  11       19.10       19.68      1.29 o 
  -6   6  11       14.66       14.56      0.99 o 
  -5   6  11        7.48        8.31      0.63 o 
  -4   6  11       11.91       11.62      0.68 o 
  -3   6  11       22.70       20.19      0.75 o 
  -2   6  11       64.25       58.99      1.18 o 
  -1   6  11       83.90       82.94      1.28 o 
   0   6  11       38.39       38.72      0.91 o 
   1   6  11       85.66       86.97      1.36 o 
   2   6  11       61.99       59.03      1.17 o 
   3   6  11       21.84       20.79      0.73 o 
   4   6  11       12.26       14.09      0.68 o 
   5   6  11        7.22        7.41      0.57 o 
   6   6  11       13.66       15.74      1.21 o 
   7   6  11       18.52       20.75      1.31 o 
  -7   7  11        5.48        8.50      1.43 o 
  -6   7  11        8.40        6.71      1.35 o 
  -5   7  11       31.08       34.77      1.10 o 
  -4   7  11        3.66        3.51      0.53 o 
  -3   7  11        7.69        9.17      0.65 o 
  -2   7  11        5.72        5.75      0.51 o 
  -1   7  11      100.36       99.95      1.63 o 
   0   7  11        0.14        0.36      0.36 o 
   1   7  11       99.05      104.51      1.61 o 
   2   7  11        5.82        6.03      0.59 o 
   3   7  11        7.74        9.76      0.93 o 
   4   7  11        3.99        4.55      0.50 o 
   5   7  11       31.07       34.11      1.29 o 
   6   7  11        7.89        8.60      0.86 o 
   7   7  11        5.69        7.61      1.17 o 
  -6   8  11        5.49        4.33      1.16 o 
  -5   8  11        4.24        2.45      0.85 o 
  -4   8  11       15.64       16.82      0.93 o 
  -3   8  11       25.75       25.04      0.97 o 
  -2   8  11       15.09       15.41      0.90 o 
  -1   8  11       57.81       53.42      1.50 o 
   0   8  11        0.40        0.44      0.68 o 
   1   8  11       56.65       52.68      1.55 o 
   2   8  11       14.99       16.25      0.87 o 
   3   8  11       26.45       24.96      1.08 o 
   4   8  11       15.28       16.13      1.87 o 
   5   8  11        4.27        3.35      0.92 o 
   6   8  11        5.68        5.65      1.04 o 
  -5   9  11        4.69        5.33      1.78 o 
  -4   9  11        6.42        8.89      1.56 o 
  -3   9  11        9.60       12.12      1.01 o 
  -2   9  11       12.76       13.27      0.98 o 
  -1   9  11        1.48        1.07      0.77 o 
   0   9  11       13.56       11.83      0.94 o 
   1   9  11        1.39        0.58      0.56 o 
   2   9  11       13.02       16.20      1.07 o 
   3   9  11        9.99       11.51      2.03 o 
   4   9  11        6.58        9.22      1.34 o 
  -3  10  11        3.06        1.27      1.52 o 
  -2  10  11       44.51       46.60      2.42 o 
  -1  10  11        1.12        1.52      0.97 o 
   0  10  11       20.79       20.62      1.69 o 
   1  10  11        1.23        1.91      0.97 o 
   2  10  11       44.76       40.56      2.31 o 
   0   0  12     1137.49     1274.10     11.74 o 
   1   0  12      258.01      238.38      2.24 o 
   2   0  12       31.76       37.85      0.56 o 
   3   0  12        9.44        8.43      0.41 o 
   4   0  12       22.72       24.16      0.62 o 
   5   0  12       62.74       53.43      0.91 o 
   6   0  12      405.58      387.21      4.35 o 
   7   0  12        6.96        8.95      0.68 o 
   8   0  12        0.40        0.76      0.54 o 
   9   0  12        0.93        0.39      0.61 o 
  -9   1  12        1.10        2.46      0.92 o 
  -8   1  12       43.91       44.55      1.80 o 
  -7   1  12       48.16       49.70      1.61 o 
  -6   1  12       12.85       13.16      0.66 o 
  -5   1  12       15.80       16.36      0.68 o 
  -4   1  12      768.59      719.09      6.67 o 
  -3   1  12       51.23       56.27      0.99 o 
  -2   1  12       21.50       21.69      0.46 o 
  -1   1  12      234.88      231.62      1.90 o 
   0   1  12     1497.00     1510.54      9.79 o 
   1   1  12      243.88      242.15      1.82 o 
   2   1  12       22.17       23.26      0.43 o 
   3   1  12       49.02       54.75      0.76 o 
   4   1  12      772.62      727.66      6.21 o 
   5   1  12       16.43       13.87      0.64 o 
   6   1  12       12.35       12.58      0.67 o 
   7   1  12       48.68       47.33      1.25 o 
   8   1  12       44.17       44.47      1.32 o 
   9   1  12        1.07        1.76      0.90 o 
  -9   2  12       14.15       14.71      2.54 o 
  -8   2  12        3.34        1.51      0.66 o 
  -7   2  12      123.39      121.07      1.90 o 
  -6   2  12      156.15      157.17      2.15 o 
  -5   2  12      186.84      180.72      2.07 o 
  -4   2  12      233.01      199.64      2.23 o 
  -3   2  12      353.50      353.43      3.09 o 
  -2   2  12      309.39      308.17      2.72 o 
  -1   2  12      390.78      399.70      2.86 o 
   0   2  12      158.71      172.49      1.42 o 
   1   2  12      385.44      401.90      2.87 o 
   2   2  12      322.93      321.83      2.69 o 
   3   2  12      353.36      356.37      2.93 o 
   4   2  12      226.26      194.37      2.06 o 
   5   2  12      187.62      180.45      2.05 o 
   6   2  12      164.37      161.55      2.14 o 
   7   2  12      123.76      124.08      1.93 o 
   8   2  12        3.07        2.30      0.66 o 
   9   2  12       13.92       14.90      2.16 o 
  -8   3  12        4.15        4.06      0.79 o 
  -7   3  12       87.95       95.61      1.85 o 
  -6   3  12       34.12       32.17      0.98 o 
  -5   3  12      130.06      129.55      1.82 o 
  -4   3  12       17.65       16.78      0.72 o 
  -3   3  12      878.06      821.04      6.90 o 
  -2   3  12       37.38       35.09      0.65 o 
  -1   3  12      705.00      716.65      4.91 o 
   0   3  12        4.66        6.08      0.25 o 
   1   3  12      698.58      705.79      5.87 o 
   2   3  12       37.60       34.96      0.63 o 
   3   3  12      877.77      813.43      6.38 o 
   4   3  12       18.58       18.65      0.66 o 
   5   3  12      131.43      128.11      1.80 o 
   6   3  12       34.36       34.27      0.98 o 
   7   3  12       89.11       91.13      1.78 o 
   8   3  12        4.45        5.06      0.71 o 
  -8   4  12        3.83        3.53      0.97 o 
  -7   4  12       33.81       37.69      1.23 o 
  -6   4  12      145.15      151.36      2.18 o 
  -5   4  12       94.69       89.57      1.67 o 
  -4   4  12        5.07        6.35      0.48 o 
  -3   4  12       84.32       83.16      1.27 o 
  -2   4  12      241.64      231.60      2.40 o 
  -1   4  12      132.84      127.15      1.40 o 
   0   4  12        0.09        0.78      0.22 o 
   1   4  12      133.95      129.70      1.23 o 
   2   4  12      245.16      237.77      2.13 o 
   3   4  12       87.84       85.58      1.13 o 
   4   4  12        5.10        6.41      0.44 o 
   5   4  12       96.95       94.48      1.43 o 
   6   4  12      145.42      150.97      2.13 o 
   7   4  12       33.55       34.01      1.08 o 
   8   4  12        3.70        4.09      0.84 o 
  -8   5  12        0.99        1.16      0.81 o 
  -7   5  12       22.56       22.59      1.32 o 
  -6   5  12       27.47       30.02      1.13 o 
  -5   5  12        5.40        4.84      0.58 o 
  -4   5  12      193.90      193.54      2.52 o 
  -3   5  12        8.00        5.78      0.79 o 
  -2   5  12      183.65      172.87      2.19 o 
  -1   5  12       96.60       93.65      1.30 o 
   0   5  12      674.07      665.65      5.66 o 
   1   5  12       97.08       97.11      1.30 o 
   2   5  12      185.46      178.46      1.77 o 
   3   5  12        8.09        6.35      0.42 o 
   4   5  12      189.41      183.74      2.11 o 
   5   5  12        5.31        4.95      0.49 o 
   6   5  12       28.04       31.03      1.04 o 
   7   5  12       23.12       21.30      1.28 o 
   8   5  12        0.79        1.27      1.52 o 
  -7   6  12       14.07       15.04      1.21 o 
  -6   6  12        4.82        4.37      0.74 o 
  -5   6  12        8.39        9.42      0.72 o 
  -4   6  12       39.80       36.21      0.98 o 
  -3   6  12       14.49       14.98      0.77 o 
  -2   6  12       13.43       14.86      0.68 o 
  -1   6  12       76.94       79.09      1.24 o 
   0   6  12      105.70       97.33      1.53 o 
   1   6  12       81.47       81.18      1.27 o 
   2   6  12       13.52       13.66      0.65 o 
   3   6  12       15.34       15.33      0.69 o 
   4   6  12       40.19       37.21      0.96 o 
   5   6  12        8.69       10.55      0.66 o 
   6   6  12        5.14        3.66      0.65 o 
   7   6  12       14.15       15.30      1.18 o 
  -7   7  12        0.96        0.76      1.52 o 
  -6   7  12        1.56        1.44      0.69 o 
  -5   7  12       70.28       72.90      1.58 o 
  -4   7  12        5.01        4.16      0.54 o 
  -3   7  12       21.48       19.92      0.97 o 
  -2   7  12       84.28       79.29      1.47 o 
  -1   7  12       76.95       78.56      1.43 o 
   0   7  12        5.53        5.18      0.54 o 
   1   7  12       75.81       78.06      1.39 o 
   2   7  12       84.62       78.10      1.58 o 
   3   7  12       21.78       22.21      0.98 o 
   4   7  12        5.49        4.24      0.51 o 
   5   7  12       69.33       69.15      1.60 o 
   6   7  12        1.62        1.12      0.59 o 
   7   7  12        0.77        0.25      1.27 o 
  -6   8  12        5.14        5.58      2.03 o 
  -5   8  12        6.53        6.38      1.74 o 
  -4   8  12        0.45        1.42      0.57 o 
  -3   8  12        8.65        7.91      0.70 o 
  -2   8  12       33.26       32.42      1.18 o 
  -1   8  12        2.86        3.08      0.63 o 
   0   8  12        8.60       11.13      0.76 o 
   1   8  12        3.06        3.38      0.59 o 
   2   8  12       35.45       32.25      1.10 o 
   3   8  12        8.58        7.80      0.72 o 
   4   8  12        0.52        0.25      0.79 o 
   5   8  12        6.66        7.92      1.07 o 
   6   8  12        5.17        7.28      1.45 o 
  -4   9  12        3.65        2.86      0.89 o 
  -3   9  12        2.81        3.57      0.88 o 
  -2   9  12        8.14        6.51      0.82 o 
  -1   9  12       10.85       11.40      3.55 o 
   0   9  12       38.36       39.60      1.66 o 
   1   9  12       11.18       12.02      1.10 o 
   2   9  12        7.96        8.91      1.07 o 
   3   9  12        2.61        2.60      0.97 o 
   4   9  12        3.37        4.17      1.16 o 
  -2  10  12        3.52        4.73      2.79 o 
  -1  10  12        0.25        0.25      0.90 o 
   0  10  12       10.21       10.62      1.21 o 
   1  10  12        0.28       -0.67      0.67 o 
   2  10  12        3.48        5.33      1.78 o 
   1   0  13        1.84        0.83      0.16 o 
   2   0  13       41.55       44.15      0.68 o 
   3   0  13      388.50      369.71      3.18 o 
   4   0  13        0.88        1.21      0.30 o 
   5   0  13      106.03      108.28      1.30 o 
   6   0  13        2.75        2.91      0.40 o 
   7   0  13       49.89       47.92      1.21 o 
   8   0  13        0.77        0.77      0.66 o 
   9   0  13        1.67        2.31      0.83 o 
  -9   1  13       33.04       37.27      2.38 o 
  -8   1  13       42.73       41.81      1.84 o 
  -7   1  13        4.88        4.34      0.71 o 
  -6   1  13      109.59      104.85      1.60 o 
  -5   1  13      264.77      245.17      2.75 o 
  -4   1  13      138.17      141.64      1.73 o 
  -3   1  13       74.68       72.35      1.37 o 
  -2   1  13      198.09      183.14      1.75 o 
  -1   1  13      538.22      544.43      4.00 o 
   0   1  13      577.24      595.75      4.10 o 
   1   1  13      546.25      548.95      3.81 o 
   2   1  13      194.31      184.15      1.78 o 
   3   1  13       72.11       71.33      0.94 o 
   4   1  13      133.05      134.00      1.72 o 
   5   1  13      274.29      248.99      2.73 o 
   6   1  13      104.09       99.31      1.59 o 
   7   1  13        4.96        4.91      0.74 o 
   8   1  13       42.37       42.87      1.39 o 
   9   1  13       33.17       35.11      1.87 o 
  -8   2  13        3.98        1.82      0.97 o 
  -7   2  13       55.38       62.80      1.38 o 
  -6   2  13       97.03       92.08      1.57 o 
  -5   2  13        7.80        7.61      0.49 o 
  -4   2  13       92.55       84.15      1.29 o 
  -3   2  13        5.93        8.92      0.46 o 
  -2   2  13      196.13      201.21      1.93 o 
  -1   2  13       43.63       43.44      0.66 o 
   0   2  13       75.00       53.72      0.65 o 
   1   2  13       45.97       47.60      0.71 o 
   2   2  13      198.95      202.74      2.06 o 
   3   2  13        5.85        8.92      0.41 o 
   4   2  13       83.79       76.44      1.16 o 
   5   2  13        8.41        8.11      0.49 o 
   6   2  13      100.97       92.25      1.56 o 
   7   2  13       54.89       61.94      1.48 o 
   8   2  13        4.12        3.06      0.62 o 
   9   2  13        0.74       -0.89      0.90 o 
  -8   3  13       17.63       18.99      1.26 o 
  -7   3  13       24.44       26.18      1.00 o 
  -6   3  13       28.00       29.05      0.90 o 
  -5   3  13       70.31       66.39      1.27 o 
  -4   3  13       46.16       44.74      1.13 o 
  -3   3  13      104.26       96.27      1.34 o 
  -2   3  13       35.84       37.21      0.69 o 
  -1   3  13      157.61      156.70      1.49 o 
   0   3  13      281.13      275.45      3.06 o 
   1   3  13      170.47      162.15      3.00 o 
   2   3  13       35.77       35.85      0.64 o 
   3   3  13      100.67       93.12      1.24 o 
   4   3  13       48.84       46.37      0.90 o 
   5   3  13       64.38       62.89      1.21 o 
   6   3  13       28.34       29.42      0.93 o 
   7   3  13       23.91       23.91      1.05 o 
   8   3  13       17.64       19.09      1.35 o 
  -8   4  13       21.80       24.24      1.62 o 
  -7   4  13       28.87       26.81      1.31 o 
  -6   4  13       55.78       57.43      1.32 o 
  -5   4  13       40.21       38.65      1.00 o 
  -4   4  13      213.00      203.38      2.63 o 
  -3   4  13       65.44       57.23      1.06 o 
  -2   4  13       20.68       17.03      0.63 o 
  -1   4  13       10.10       12.24      0.50 o 
   0   4  13      190.53      192.18      1.89 o 
   1   4  13       11.85       13.60      0.67 o 
   2   4  13       22.07       18.11      0.52 o 
   3   4  13       61.08       52.32      0.87 o 
   4   4  13      216.23      205.05      2.23 o 
   5   4  13       39.87       39.96      0.93 o 
   6   4  13       55.04       57.21      1.26 o 
   7   4  13       31.09       29.37      1.12 o 
   8   4  13       22.17       25.30      1.45 o 
  -8   5  13        0.91        0.76      1.08 o 
  -7   5  13        6.81        7.55      0.91 o 
  -6   5  13        5.65        7.51      0.72 o 
  -5   5  13       44.76       41.54      1.20 o 
  -4   5  13        2.06        2.56      0.44 o 
  -3   5  13       24.55       28.11      0.85 o 
  -2   5  13       80.41       81.95      1.43 o 
  -1   5  13       94.49       93.28      1.43 o 
   0   5  13       19.30       20.46      0.67 o 
   1   5  13       93.55       91.64      1.28 o 
   2   5  13       79.64       81.29      1.09 o 
   3   5  13       24.15       28.61      0.74 o 
   4   5  13        1.67        1.43      0.36 o 
   5   5  13       45.24       43.80      1.06 o 
   6   5  13        5.11        5.16      0.55 o 
   7   5  13        6.40        7.47      0.92 o 
   8   5  13        1.07       -1.01      1.27 o 
  -7   6  13       41.04       40.30      1.73 o 
  -6   6  13        4.79        3.67      0.72 o 
  -5   6  13       35.18       36.05      1.20 o 
  -4   6  13       62.72       63.41      1.27 o 
  -3   6  13      141.07      137.57      2.04 o 
  -2   6  13      168.29      166.44      2.21 o 
  -1   6  13      150.25      146.74      1.98 o 
   0   6  13       22.35       24.11      0.75 o 
   1   6  13      153.43      147.30      1.83 o 
   2   6  13      166.11      163.68      2.18 o 
   3   6  13      141.64      140.11      1.75 o 
   4   6  13       63.33       63.44      1.24 o 
   5   6  13       36.38       37.51      1.07 o 
   6   6  13        5.37        3.15      0.69 o 
   7   6  13       41.20       45.91      1.78 o 
  -6   7  13        0.52       -0.16      0.61 o 
  -5   7  13       18.36       20.09      1.26 o 
  -4   7  13       52.78       51.54      1.34 o 
  -3   7  13       24.56       27.08      1.29 o 
  -2   7  13       32.11       33.76      1.16 o 
  -1   7  13       74.57       71.18      2.63 o 
   0   7  13       49.32       45.67      1.18 o 
   1   7  13       73.83       71.13      1.52 o 
   2   7  13       31.00       31.39      1.06 o 
   3   7  13       25.25       27.64      1.06 o 
   4   7  13       52.86       52.56      1.30 o 
   5   7  13       17.88       18.45      1.22 o 
   6   7  13        0.65        0.86      0.69 o 
  -5   8  13        4.78        4.74      1.00 o 
  -4   8  13       46.84       46.62      3.58 o 
  -3   8  13       23.50       24.41      1.16 o 
  -2   8  13        4.02        5.08      0.69 o 
  -1   8  13       76.43       83.77      1.92 o 
   0   8  13       91.25       91.38      2.34 o 
   1   8  13       76.44       81.83      1.96 o 
   2   8  13        3.83        4.98      0.66 o 
   3   8  13       23.51       23.52      1.09 o 
   4   8  13       47.81       52.20      2.41 o 
   5   8  13        4.61        6.63      1.22 o 
  -4   9  13        4.79        4.26      1.00 o 
  -3   9  13       11.50       11.67      1.19 o 
  -2   9  13       14.28       13.05      1.00 o 
  -1   9  13       10.05        9.00      1.26 o 
   0   9  13        1.93        1.52      0.77 o 
   1   9  13        9.60        9.81      1.02 o 
   2   9  13       14.44       12.50      1.15 o 
   3   9  13       11.22       11.96      1.52 o 
   4   9  13        4.71        9.64      2.28 o 
  -2  10  13        3.75        3.45      1.27 o 
  -1  10  13        2.40        3.24      1.16 o 
   0  10  13        0.49        0.88      1.52 o 
   1  10  13        2.33        2.41      0.87 o 
   0   0  14       64.17       78.97      1.17 o 
   1   0  14      160.58      155.83      1.53 o 
   2   0  14       63.39       60.10      0.84 o 
   3   0  14       75.72       73.69      1.10 o 
   4   0  14      939.51      878.91      7.42 o 
   5   0  14       19.01       17.43      0.68 o 
   6   0  14        0.20        0.25      0.35 o 
   7   0  14        9.30       10.13      0.69 o 
   8   0  14       20.83       23.37      1.34 o 
   9   0  14        1.11        3.04      1.78 o 
  -8   1  14       14.76       13.69      1.26 o 
  -7   1  14       12.21       10.34      0.91 o 
  -6   1  14        9.83        9.10      0.57 o 
  -5   1  14      191.04      183.84      2.20 o 
  -4   1  14      311.47      284.83      2.86 o 
  -3   1  14      123.59      113.88      1.56 o 
  -2   1  14      241.49      223.63      2.25 o 
  -1   1  14      333.24      327.52      2.80 o 
   0   1  14       36.35       44.64      0.72 o 
   1   1  14      339.90      331.28      2.61 o 
   2   1  14      239.62      221.30      2.09 o 
   3   1  14      125.06      117.49      1.36 o 
   4   1  14      301.20      275.46      2.69 o 
   5   1  14      191.40      180.43      2.22 o 
   6   1  14        9.37        8.76      0.59 o 
   7   1  14       12.03       11.45      0.87 o 
   8   1  14       14.36       16.59      1.33 o 
   9   1  14        6.99        6.94      1.07 o 
  -8   2  14        0.87        0.25      0.90 o 
  -7   2  14       14.64       16.68      0.82 o 
  -6   2  14       77.40       76.10      1.42 o 
  -5   2  14      117.25      110.94      1.55 o 
  -4   2  14        7.35        6.36      0.45 o 
  -3   2  14      112.89      115.22      1.50 o 
  -2   2  14      223.66      216.97      2.07 o 
  -1   2  14       13.25       14.40      0.62 o 
   0   2  14        1.37        1.07      0.18 o 
   1   2  14       11.00       10.92      0.39 o 
   2   2  14      221.94      215.48      2.07 o 
   3   2  14      114.94      114.20      1.39 o 
   4   2  14        7.20        6.47      0.46 o 
   5   2  14      118.97      112.91      1.65 o 
   6   2  14       73.99       71.20      1.49 o 
   7   2  14       13.81       15.32      0.86 o 
   8   2  14        0.70       -0.27      0.51 o 
  -8   3  14        0.20       -0.06      0.63 o 
  -7   3  14       89.54       84.94      1.82 o 
  -6   3  14       77.54       77.45      1.38 o 
  -5   3  14        1.47        1.35      0.37 o 
  -4   3  14        9.13        9.64      0.62 o 
  -3   3  14      405.84      395.81      3.49 o 
  -2   3  14       94.13       94.48      1.20 o 
  -1   3  14       21.82       21.90      0.49 o 
   0   3  14      280.53      268.50      2.26 o 
   1   3  14       24.70       25.72      0.61 o 
   2   3  14       97.21       96.83      1.21 o 
   3   3  14      394.04      387.60      3.45 o 
   4   3  14        9.12        8.26      0.68 o 
   5   3  14        1.22        1.34      0.36 o 
   6   3  14       77.32       76.30      1.44 o 
   7   3  14       86.42       83.71      1.59 o 
   8   3  14        0.17        0.91      0.61 o 
  -8   4  14        7.69        5.72      0.91 o 
  -7   4  14       26.30       23.22      1.28 o 
  -6   4  14       13.77       14.67      0.81 o 
  -5   4  14       37.11       37.76      1.00 o 
  -4   4  14       62.57       55.64      1.40 o 
  -3   4  14       28.46       27.68      0.76 o 
  -2   4  14      133.75      125.69      1.52 o 
  -1   4  14       95.04       94.67      1.47 o 
   0   4  14      152.52      147.42      1.68 o 
   1   4  14       95.95       97.98      1.31 o 
   2   4  14      137.71      128.14      1.42 o 
   3   4  14       27.18       26.77      0.67 o 
   4   4  14       61.29       53.95      1.03 o 
   5   4  14       36.48       37.71      0.93 o 
   6   4  14       15.07       16.23      0.81 o 
   7   4  14       26.93       23.93      1.10 o 
   8   4  14        7.16        6.21      0.97 o 
  -7   5  14        7.82        9.91      1.50 o 
  -6   5  14       94.58       98.76      1.91 o 
  -5   5  14       28.27       27.98      1.09 o 
  -4   5  14       65.80       66.44      1.53 o 
  -3   5  14        9.91        9.60      0.61 o 
  -2   5  14      222.81      219.41      2.84 o 
  -1   5  14       60.84       62.67      1.15 o 
   0   5  14        6.86        5.80      0.42 o 
   1   5  14       57.67       59.09      1.13 o 
   2   5  14      220.25      217.05      2.22 o 
   3   5  14       10.39        9.83      0.52 o 
   4   5  14       64.72       64.04      1.14 o 
   5   5  14       29.00       30.12      0.96 o 
   6   5  14       92.74       97.72      1.73 o 
   7   5  14        7.86        8.44      0.82 o 
  -7   6  14        5.98        4.67      0.92 o 
  -6   6  14        0.75        0.67      0.73 o 
  -5   6  14       26.34       24.50      1.07 o 
  -4   6  14        0.05        1.10      0.42 o 
  -3   6  14      125.87      121.45      1.97 o 
  -2   6  14        0.88        1.01      0.47 o 
  -1   6  14       35.59       35.54      0.92 o 
   0   6  14       63.68       71.92      1.30 o 
   1   6  14       34.11       34.31      0.93 o 
   2   6  14        1.14        1.14      0.37 o 
   3   6  14      129.28      117.27      1.70 o 
   4   6  14        0.15        0.65      0.38 o 
   5   6  14       24.90       23.80      0.94 o 
   6   6  14        0.70       -0.10      0.52 o 
   7   6  14        5.72        3.76      1.16 o 
  -6   7  14       16.02       15.66      1.28 o 
  -5   7  14        2.47        3.59      0.76 o 
  -4   7  14       19.20       18.11      0.92 o 
  -3   7  14       34.26       35.32      1.19 o 
  -2   7  14       68.49       68.96      1.55 o 
  -1   7  14       15.84       15.45      0.86 o 
   0   7  14        0.79        0.96      0.45 o 
   1   7  14       16.75       16.28      0.83 o 
   2   7  14       67.14       64.98      1.51 o 
   3   7  14       32.71       32.43      1.70 o 
   4   7  14       19.00       18.25      0.98 o 
   5   7  14        2.45        3.41      0.67 o 
   6   7  14       16.14       16.45      1.22 o 
  -5   8  14        9.66        9.49      1.15 o 
  -4   8  14        4.59        4.42      0.89 o 
  -3   8  14        4.78        4.86      0.68 o 
  -2   8  14       22.28       19.82      1.15 o 
  -1   8  14       31.75       32.16      1.23 o 
   0   8  14       30.58       30.67      1.08 o 
   1   8  14       30.76       32.14      1.33 o 
   2   8  14       22.55       22.82      1.23 o 
   3   8  14        4.71        5.16      0.74 o 
   4   8  14        4.32        5.24      1.39 o 
   5   8  14        9.50        8.79      1.34 o 
  -4   9  14        1.84        0.25      1.39 o 
  -3   9  14       16.98       15.10      1.30 o 
  -2   9  14        4.09        3.41      0.82 o 
  -1   9  14       11.59       13.44      1.67 o 
   0   9  14        2.24        2.66      1.14 o 
   1   9  14       11.39       11.63      1.32 o 
   2   9  14        4.26        4.64      0.88 o 
   3   9  14       17.03       17.58      1.77 o 
  -1  10  14       11.37       11.03      2.41 o 
   0  10  14        0.16        1.52      0.97 o 
   1  10  14       11.63       10.79      1.52 o 
   1   0  15      676.03      672.55      5.64 o 
   2   0  15       11.46       13.86      0.45 o 
   3   0  15        0.30        0.36      0.20 o 
   4   0  15       52.49       37.46      0.80 o 
   5   0  15       76.57       63.04      1.21 o 
   6   0  15       24.38       24.74      0.95 o 
   7   0  15       32.22       31.73      1.22 o 
   8   0  15       21.36       24.71      1.60 o 
  -8   1  15        6.88        6.18      1.00 o 
  -7   1  15       10.56       11.00      0.87 o 
  -6   1  15       38.94       37.79      1.01 o 
  -5   1  15       48.58       46.09      1.12 o 
  -4   1  15       94.40       94.15      1.52 o 
  -3   1  15        9.84        8.39      0.48 o 
  -2   1  15      476.95      447.44      4.03 o 
  -1   1  15      294.13      277.91      2.45 o 
   0   1  15        5.47        6.38      0.27 o 
   1   1  15      295.04      278.98      2.45 o 
   2   1  15      483.09      455.89      3.78 o 
   3   1  15       11.17        9.18      0.41 o 
   4   1  15       89.54       89.79      1.39 o 
   5   1  15       51.37       48.85      1.03 o 
   6   1  15       40.09       40.42      1.03 o 
   7   1  15       10.24       11.07      0.77 o 
   8   1  15        6.23        7.35      0.81 o 
  -8   2  15        5.18        2.79      1.08 o 
  -7   2  15        0.00       -0.31      0.42 o 
  -6   2  15        5.07        5.40      0.52 o 
  -5   2  15       51.06       51.72      1.19 o 
  -4   2  15      131.16      121.41      1.66 o 
  -3   2  15      245.42      210.34      2.30 o 
  -2   2  15      181.69      168.04      1.73 o 
  -1   2  15       64.39       69.04      1.01 o 
   0   2  15      267.91      282.03      2.20 o 
   1   2  15       58.14       60.67      0.88 o 
   2   2  15      176.32      160.10      1.84 o 
   3   2  15      243.25      211.02      3.11 o 
   4   2  15      135.59      128.44      1.70 o 
   5   2  15       50.93       51.46      1.08 o 
   6   2  15        4.32        4.76      0.55 o 
   7   2  15        0.01        0.08      0.44 o 
   8   2  15        5.25        5.88      0.74 o 
  -8   3  15       17.75       21.40      1.32 o 
  -7   3  15        4.54        4.69      0.70 o 
  -6   3  15       48.22       47.30      1.29 o 
  -5   3  15       88.18       87.22      1.46 o 
  -4   3  15      139.21      125.11      1.76 o 
  -3   3  15       74.56       72.96      1.28 o 
  -2   3  15       41.90       39.64      0.77 o 
  -1   3  15      229.32      219.72      2.11 o 
   0   3  15     1232.45     1240.77      9.97 o 
   1   3  15      226.10      220.01      2.28 o 
   2   3  15       42.90       39.81      0.80 o 
   3   3  15       74.19       73.72      1.17 o 
   4   3  15      143.18      133.04      1.78 o 
   5   3  15       89.68       83.70      1.73 o 
   6   3  15       48.84       43.00      1.20 o 
   7   3  15        4.15        6.06      0.70 o 
   8   3  15       16.69       16.64      1.28 o 
  -8   4  15       11.53       12.17      1.58 o 
  -7   4  15       20.72       21.67      1.31 o 
  -6   4  15       50.15       47.43      1.17 o 
  -5   4  15       28.82       29.12      0.86 o 
  -4   4  15       12.93       13.92      0.72 o 
  -3   4  15      107.32      107.76      1.44 o 
  -2   4  15      444.11      420.66      3.66 o 
  -1   4  15       85.11       83.60      1.22 o 
   0   4  15      146.37      143.87      2.33 o 
   1   4  15       87.24       85.88      1.32 o 
   2   4  15      439.64      413.96      3.62 o 
   3   4  15      107.35      105.92      1.33 o 
   4   4  15       12.09       12.51      0.60 o 
   5   4  15       28.40       28.44      0.86 o 
   6   4  15       51.34       50.43      1.15 o 
   7   4  15       19.78       22.39      1.14 o 
   8   4  15       11.05       11.14      1.39 o 
  -7   5  15       22.62       22.99      1.25 o 
  -6   5  15        2.47        1.46      0.82 o 
  -5   5  15       16.28       19.44      0.96 o 
  -4   5  15       78.24       77.36      1.64 o 
  -3   5  15      205.62      205.36      2.59 o 
  -2   5  15      104.20      102.06      1.60 o 
  -1   5  15      161.42      164.69      2.13 o 
   0   5  15       41.37       41.70      0.87 o 
   1   5  15      160.63      163.93      2.10 o 
   2   5  15      100.56       98.17      1.57 o 
   3   5  15      209.58      206.82      2.23 o 
   4   5  15       80.28       78.03      1.31 o 
   5   5  15       16.34       17.28      0.80 o 
   6   5  15        2.39        1.97      0.51 o 
   7   5  15       22.75       21.67      1.16 o 
  -7   6  15        3.24        4.31      1.26 o 
  -6   6  15       20.73       21.75      1.32 o 
  -5   6  15       17.32       16.94      1.13 o 
  -4   6  15       40.51       40.55      1.28 o 
  -3   6  15        2.45        1.44      0.47 o 
  -2   6  15        2.06        1.47      0.47 o 
  -1   6  15      195.24      196.13      2.89 o 
   0   6  15       43.48       42.77      1.13 o 
   1   6  15      190.73      192.44      2.46 o 
   2   6  15        1.48        1.28      0.37 o 
   3   6  15        2.75        3.75      0.46 o 
   4   6  15       40.94       42.47      1.07 o 
   5   6  15       16.67       17.88      0.83 o 
   6   6  15       19.47       19.78      1.07 o 
   7   6  15        3.39        2.92      1.14 o 
  -6   7  15        2.19        1.24      0.72 o 
  -5   7  15       17.93       15.37      1.13 o 
  -4   7  15       23.19       26.65      1.06 o 
  -3   7  15       30.16       29.38      1.16 o 
  -2   7  15       14.43       13.35      0.85 o 
  -1   7  15        1.72        2.30      0.53 o 
   0   7  15       12.03       13.85      0.80 o 
   1   7  15        1.52        1.12      0.40 o 
   2   7  15       14.74       13.23      0.80 o 
   3   7  15       30.09       29.30      1.11 o 
   4   7  15       24.13       27.39      1.16 o 
   5   7  15       18.23       17.07      1.03 o 
   6   7  15        2.42        1.50      0.97 o 
  -5   8  15       10.54        9.90      1.19 o 
  -4   8  15        0.93        1.68      0.82 o 
  -3   8  15        4.29        3.87      0.85 o 
  -2   8  15       13.07       13.04      1.00 o 
  -1   8  15        2.50        2.31      0.59 o 
   0   8  15        8.31        8.93      1.13 o 
   1   8  15        2.86        3.18      0.66 o 
   2   8  15       12.67       11.09      1.10 o 
   3   8  15        3.95        3.37      0.77 o 
   4   8  15        0.79        1.09      0.77 o 
  -4   9  15       14.37        9.13      2.03 o 
  -3   9  15        2.42        2.08      0.82 o 
  -2   9  15        1.12        1.22      0.97 o 
  -1   9  15        6.17        4.18      0.85 o 
   0   9  15        3.53        4.18      1.08 o 
   1   9  15        5.91        5.22      0.92 o 
   2   9  15        1.09        1.61      0.80 o 
   3   9  15        2.68        3.28      0.85 o 
  -1  10  15        3.00        2.28      1.52 o 
   0  10  15        0.14       -1.01      1.27 o 
   1  10  15        3.08        2.28      1.52 o 
   0   0  16      260.85      270.28      3.38 o 
   1   0  16       72.46       56.69      1.00 o 
   2   0  16        0.70        1.35      0.21 o 
   3   0  16        2.42        0.55      0.30 o 
   4   0  16      307.48      304.68      2.92 o 
   5   0  16        0.88        0.26      0.31 o 
   6   0  16        1.53        0.99      0.47 o 
   7   0  16       66.08       62.47      1.72 o 
   8   0  16       12.23       11.89      1.25 o 
  -8   1  16       21.61       22.81      1.60 o 
  -7   1  16       16.04       19.48      1.08 o 
  -6   1  16       76.25       65.44      1.46 o 
  -5   1  16      111.96       97.37      1.66 o 
  -4   1  16       59.28       46.93      1.07 o 
  -3   1  16      316.67      314.39      3.37 o 
  -2   1  16      463.73      456.28      4.10 o 
  -1   1  16      285.71      289.89      2.59 o 
   0   1  16      293.76      270.43      2.41 o 
   1   1  16      296.56      297.99      2.59 o 
   2   1  16      458.90      455.94      3.84 o 
   3   1  16      322.80      314.94      2.89 o 
   4   1  16       57.72       44.91      0.97 o 
   5   1  16      116.03      100.50      1.76 o 
   6   1  16       76.03       64.32      1.32 o 
   7   1  16       15.71       17.98      1.23 o 
   8   1  16       20.79       22.90      1.60 o 
  -8   2  16       25.85       23.96      2.28 o 
  -7   2  16       39.10       40.28      1.43 o 
  -6   2  16        4.13        5.79      0.55 o 
  -5   2  16       63.74       64.70      1.68 o 
  -4   2  16       87.70       76.76      1.30 o 
  -3   2  16      324.02      305.14      3.07 o 
  -2   2  16       89.06       87.97      1.24 o 
  -1   2  16      172.78      161.84      1.85 o 
   0   2  16      118.98      115.69      1.29 o 
   1   2  16      179.56      172.31      1.72 o 
   2   2  16       90.26       89.04      1.26 o 
   3   2  16      313.39      301.84      3.32 o 
   4   2  16       84.50       76.68      1.28 o 
   5   2  16       65.83       67.32      1.26 o 
   6   2  16        4.20        5.87      0.57 o 
   7   2  16       39.22       40.78      1.35 o 
   8   2  16       26.48       24.03      1.20 o 
  -8   3  16        4.73        3.22      0.97 o 
  -7   3  16        1.57        1.14      0.61 o 
  -6   3  16       30.57       34.16      1.06 o 
  -5   3  16       35.92       34.27      1.07 o 
  -4   3  16       60.43       55.77      1.14 o 
  -3   3  16      175.52      155.81      1.95 o 
  -2   3  16      316.86      319.67      2.96 o 
  -1   3  16      165.94      154.32      1.65 o 
   0   3  16       47.52       49.34      0.87 o 
   1   3  16      163.07      151.66      1.76 o 
   2   3  16      329.39      331.63      3.46 o 
   3   3  16      178.52      162.65      1.95 o 
   4   3  16       58.47       53.47      1.09 o 
   5   3  16       34.90       34.53      1.04 o 
   6   3  16       31.89       35.50      1.11 o 
   7   3  16        1.59        0.78      0.73 o 
   8   3  16        5.06        3.20      1.01 o 
  -8   4  16       11.46       13.79      1.58 o 
  -7   4  16       14.41       15.64      1.15 o 
  -6   4  16       55.63       55.60      1.25 o 
  -5   4  16       19.86       18.19      0.77 o 
  -4   4  16      118.09      116.57      1.76 o 
  -3   4  16      213.77      207.86      2.49 o 
  -2   4  16       32.05       29.42      0.72 o 
  -1   4  16       77.02       70.24      1.25 o 
   0   4  16      264.71      273.30      2.98 o 
   1   4  16       74.96       70.04      1.13 o 
   2   4  16       30.97       29.77      0.82 o 
   3   4  16      211.63      207.70      2.21 o 
   4   4  16      115.42      114.01      1.72 o 
   5   4  16       18.93       17.71      0.75 o 
   6   4  16       54.79       54.95      1.22 o 
   7   4  16       13.70       14.58      1.06 o 
   8   4  16       11.86       15.24      1.52 o 
  -7   5  16        1.74        1.40      0.67 o 
  -6   5  16       11.36       10.45      0.90 o 
  -5   5  16       17.53       19.07      0.93 o 
  -4   5  16        6.86        6.09      0.64 o 
  -3   5  16       13.03       18.19      0.84 o 
  -2   5  16      127.27      123.02      2.00 o 
  -1   5  16      126.45      122.62      1.99 o 
   0   5  16       74.40       69.45      1.27 o 
   1   5  16      130.28      130.49      1.84 o 
   2   5  16      128.27      125.18      1.71 o 
   3   5  16       14.19       18.23      0.68 o 
   4   5  16        7.00        6.56      0.52 o 
   5   5  16       17.19       17.00      0.90 o 
   6   5  16       11.27       10.74      0.83 o 
   7   5  16        1.67        1.57      0.61 o 
  -6   6  16        5.73        6.62      0.90 o 
  -5   6  16       44.30       42.21      1.54 o 
  -4   6  16       51.62       53.00      1.70 o 
  -3   6  16       75.22       72.79      1.61 o 
  -2   6  16        4.00        5.60      0.60 o 
  -1   6  16      108.34      110.23      1.92 o 
   0   6  16      174.62      168.81      2.46 o 
   1   6  16      106.73      106.86      1.93 o 
   2   6  16        4.06        6.03      0.59 o 
   3   6  16       74.72       72.54      1.53 o 
   4   6  16       49.99       52.56      1.21 o 
   5   6  16       44.08       40.77      1.19 o 
   6   6  16        5.62        8.64      0.78 o 
  -6   7  16        1.63        1.27      1.08 o 
  -5   7  16        3.03        3.21      0.88 o 
  -4   7  16        4.38        4.19      0.72 o 
  -3   7  16       17.49       17.01      1.24 o 
  -2   7  16       19.62       23.85      1.26 o 
  -1   7  16       70.14       66.83      1.53 o 
   0   7  16        6.36        6.44      0.63 o 
   1   7  16       69.37       66.75      1.52 o 
   2   7  16       20.82       24.80      1.06 o 
   3   7  16       18.06       14.89      0.92 o 
   4   7  16        4.74        4.49      0.73 o 
   5   7  16        2.88        2.88      0.66 o 
   6   7  16        1.54        1.90      1.08 o 
  -5   8  16        6.72        7.35      2.03 o 
  -4   8  16       13.39       13.13      1.30 o 
  -3   8  16        5.50        5.41      2.16 o 
  -2   8  16       33.85       32.78      1.44 o 
  -1   8  16       24.24       26.05      1.26 o 
   0   8  16        0.69        0.57      0.51 o 
   1   8  16       24.45       23.34      1.27 o 
   2   8  16       34.00       39.04      2.15 o 
   3   8  16        6.04        8.52      1.07 o 
   4   8  16       13.31       11.72      1.15 o 
  -3   9  16        3.17        2.39      0.82 o 
  -2   9  16        7.99        6.61      1.39 o 
  -1   9  16        0.54        0.13      1.39 o 
   0   9  16        2.62        2.03      0.90 o 
   1   9  16        0.44        1.39      0.90 o 
   2   9  16        7.72        8.17      1.07 o 
   3   9  16        3.31        3.94      1.16 o 
   1   0  17      359.36      340.91      3.18 o 
   2   0  17      391.54      388.43      3.63 o 
   3   0  17      173.03      151.47      1.72 o 
   4   0  17      306.41      280.09      2.75 o 
   5   0  17        3.34        4.75      0.62 o 
   6   0  17       67.66       71.63      1.84 o 
   7   0  17        0.14        0.70      0.56 o 
   8   0  17       10.88        8.97      1.52 o 
  -8   1  17        5.22        2.84      0.85 o 
  -7   1  17      100.24      101.84      2.45 o 
  -6   1  17       23.21       24.53      1.12 o 
  -5   1  17       44.38       40.46      1.05 o 
  -4   1  17      240.41      217.27      2.65 o 
  -3   1  17      216.61      201.42      3.27 o 
  -2   1  17       33.51       32.45      0.73 o 
  -1   1  17      853.12      810.59      6.74 o 
   0   1  17      962.24      930.56      7.66 o 
   1   1  17      853.23      814.62      6.78 o 
   2   1  17       35.43       35.77      0.72 o 
   3   1  17      217.20      204.78      2.31 o 
   4   1  17      239.73      215.56      2.50 o 
   5   1  17       44.37       39.73      1.06 o 
   6   1  17       23.92       25.22      1.02 o 
   7   1  17      101.61       98.95      4.14 o 
   8   1  17        5.15        4.60      0.92 o 
  -8   2  17        0.14        0.76      0.97 o 
  -7   2  17        8.44       10.19      1.00 o 
  -6   2  17       44.25       42.55      1.26 o 
  -5   2  17      174.75      165.53      2.38 o 
  -4   2  17       62.94       58.36      1.48 o 
  -3   2  17      253.71      224.27      2.47 o 
  -2   2  17       52.10       45.94      1.07 o 
  -1   2  17      354.21      330.48      3.20 o 
   0   2  17      602.64      558.45      5.27 o 
   1   2  17      367.61      343.60      2.99 o 
   2   2  17       50.92       44.93      0.87 o 
   3   2  17      247.18      221.03      2.52 o 
   4   2  17       64.76       60.33      1.26 o 
   5   2  17      178.67      168.22      2.18 o 
   6   2  17       44.04       42.92      1.19 o 
   7   2  17        8.49        9.16      0.82 o 
   8   2  17        0.16        0.48      0.77 o 
  -8   3  17       15.85       14.71      2.54 o 
  -7   3  17        2.62        2.27      0.69 o 
  -6   3  17       50.18       49.63      1.23 o 
  -5   3  17       10.33        7.28      0.59 o 
  -4   3  17       86.59       80.92      1.40 o 
  -3   3  17       65.28       61.76      1.14 o 
  -2   3  17       91.86       92.70      1.77 o 
  -1   3  17       33.27       29.92      0.74 o 
   0   3  17      603.21      591.48      5.48 o 
   1   3  17       32.46       29.71      0.73 o 
   2   3  17       93.77       94.36      1.68 o 
   3   3  17       66.86       63.16      1.23 o 
   4   3  17       87.25       84.17      1.40 o 
   5   3  17       10.22        7.78      0.63 o 
   6   3  17       52.25       52.30      1.34 o 
   7   3  17        2.70        1.08      0.59 o 
   8   3  17       16.32       16.81      1.52 o 
  -7   4  17       13.76       11.60      1.06 o 
  -6   4  17       17.12       17.14      0.94 o 
  -5   4  17       27.88       28.08      0.97 o 
  -4   4  17       76.66       69.33      1.33 o 
  -3   4  17      113.56      106.96      1.61 o 
  -2   4  17       32.88       30.92      0.90 o 
  -1   4  17       76.75       74.50      1.44 o 
   0   4  17      442.32      408.70      8.57 o 
   1   4  17       79.69       77.99      1.22 o 
   2   4  17       29.29       26.89      0.74 o 
   3   4  17      114.10      108.28      1.83 o 
   4   4  17       78.85       69.78      1.40 o 
   5   4  17       28.46       28.47      1.04 o 
   6   4  17       17.62       16.44      0.89 o 
   7   4  17       14.31       14.53      1.11 o 
  -7   5  17       14.57       16.52      1.21 o 
  -6   5  17        9.33        9.93      0.86 o 
  -5   5  17        3.27        3.49      0.54 o 
  -4   5  17        0.20        0.65      0.41 o 
  -3   5  17       10.48        8.20      0.93 o 
  -2   5  17        8.36        8.89      0.64 o 
  -1   5  17      130.22      126.49      2.05 o 
   0   5  17       86.97       92.79      1.49 o 
   1   5  17      134.46      132.39      1.86 o 
   2   5  17        8.25        8.52      0.55 o 
   3   5  17        9.14        6.52      0.51 o 
   4   5  17        0.18        0.18      0.33 o 
   5   5  17        3.49        4.45      0.50 o 
   6   5  17        8.88        9.71      0.89 o 
   7   5  17       15.89       16.42      1.78 o 
  -6   6  17        7.29        7.62      0.84 o 
  -5   6  17       40.45       39.50      1.43 o 
  -4   6  17        8.75        9.88      0.84 o 
  -3   6  17        4.74        4.08      0.55 o 
  -2   6  17       62.98       63.66      1.50 o 
  -1   6  17        8.81        7.54      0.65 o 
   0   6  17        7.02        8.22      0.67 o 
   1   6  17        9.59        7.90      0.57 o 
   2   6  17       64.98       66.48      1.49 o 
   3   6  17        4.75        3.33      0.49 o 
   4   6  17        9.18       10.81      0.71 o 
   5   6  17       40.43       40.04      1.42 o 
   6   6  17        7.76        8.67      0.80 o 
  -5   7  17       16.60       15.26      1.34 o 
  -4   7  17        8.78       10.05      1.12 o 
  -3   7  17       15.12       13.48      1.14 o 
  -2   7  17       68.03       62.42      1.71 o 
  -1   7  17       19.17       20.23      1.13 o 
   0   7  17       36.70       36.40      1.15 o 
   1   7  17       18.86       23.05      1.54 o 
   2   7  17       67.22       66.55      1.57 o 
   3   7  17       15.03       14.80      1.00 o 
   4   7  17        9.13        7.79      0.85 o 
   5   7  17       16.11       17.85      2.06 o 
  -4   8  17       21.31       21.16      1.82 o 
  -3   8  17        2.49        3.74      1.14 o 
  -2   8  17       15.06       17.73      1.58 o 
  -1   8  17       12.81       15.42      1.52 o 
   0   8  17        0.40        0.17      0.59 o 
   1   8  17       13.28       14.59      1.17 o 
   2   8  17       15.23       13.74      1.33 o 
   3   8  17        2.63        2.83      0.77 o 
   4   8  17       21.33       20.20      1.93 o 
  -3   9  17       17.23       18.00      2.79 o 
  -2   9  17        4.44        5.18      1.16 o 
  -1   9  17        4.95        4.21      1.16 o 
   0   9  17        0.10        0.89      0.90 o 
   1   9  17        5.17        6.18      1.16 o 
   2   9  17        4.36        6.23      0.97 o 
   3   9  17       17.19       13.69      2.03 o 
   0   0  18      459.91      470.19      5.54 o 
   1   0  18      641.12      582.51      5.07 o 
   2   0  18       92.15       82.75      1.25 o 
   3   0  18      166.86      136.30      1.74 o 
   4   0  18        2.13        2.49      0.36 o 
   5   0  18       34.78       33.06      1.00 o 
   6   0  18       63.88       58.12      1.51 o 
   7   0  18       19.99       22.54      1.61 o 
   8   0  18        0.13        0.67      0.97 o 
  -8   1  18       15.01       11.93      2.16 o 
  -7   1  18        0.07        0.19      0.65 o 
  -6   1  18       21.33       22.59      1.02 o 
  -5   1  18       37.97       35.45      1.02 o 
  -4   1  18       43.53       42.19      1.01 o 
  -3   1  18       23.18       18.40      0.75 o 
  -2   1  18       82.06       81.97      1.31 o 
  -1   1  18      290.33      290.97      2.83 o 
   0   1  18      341.14      336.84      3.46 o 
   1   1  18      278.96      280.77      2.63 o 
   2   1  18       86.36       86.79      1.18 o 
   3   1  18       21.34       19.33      0.71 o 
   4   1  18       45.76       42.48      0.99 o 
   5   1  18       35.61       34.70      1.07 o 
   6   1  18       21.08       22.97      1.00 o 
   7   1  18        0.08        0.55      0.56 o 
   8   1  18       14.83       15.04      1.70 o 
  -7   2  18       43.73       39.80      2.19 o 
  -6   2  18        5.26        6.44      0.59 o 
  -5   2  18       36.19       35.18      1.06 o 
  -4   2  18       22.88       26.00      1.00 o 
  -3   2  18      174.80      160.54      2.31 o 
  -2   2  18      479.63      425.26      5.37 o 
  -1   2  18      177.99      177.21      2.01 o 
   0   2  18      245.48      231.06      2.63 o 
   1   2  18      175.47      175.78      2.01 o 
   2   2  18      480.11      426.63      4.01 o 
   3   2  18      174.03      162.64      2.03 o 
   4   2  18       23.19       26.15      0.86 o 
   5   2  18       36.61       36.52      1.05 o 
   6   2  18        6.21        8.05      0.76 o 
   7   2  18       42.72       38.33      1.97 o 
   8   2  18       19.20       15.52      1.64 o 
  -7   3  18       19.41       22.04      1.29 o 
  -6   3  18       18.61       19.15      0.90 o 
  -5   3  18       56.19       54.16      1.30 o 
  -4   3  18       38.22       34.26      0.93 o 
  -3   3  18        5.48        5.61      0.44 o 
  -2   3  18      101.05      102.44      1.46 o 
  -1   3  18       65.16       68.50      1.22 o 
   0   3  18      239.70      226.27      2.62 o 
   1   3  18       67.59       71.40      1.23 o 
   2   3  18       99.12      100.92      1.45 o 
   3   3  18        6.28        5.72      0.51 o 
   4   3  18       36.21       34.81      0.98 o 
   5   3  18       57.14       54.48      1.31 o 
   6   3  18       18.83       18.61      0.95 o 
   7   3  18       18.49       19.97      1.11 o 
  -7   4  18        0.66        1.18      0.69 o 
  -6   4  18       48.93       53.20      1.69 o 
  -5   4  18       40.28       41.32      1.21 o 
  -4   4  18       71.58       66.44      1.39 o 
  -3   4  18       66.95       63.81      1.22 o 
  -2   4  18        1.09        1.20      0.37 o 
  -1   4  18      107.99      100.10      1.71 o 
   0   4  18      462.62      447.89      4.98 o 
   1   4  18      103.25       98.45      1.55 o 
   2   4  18        1.16        1.18      0.39 o 
   3   4  18       69.35       67.75      1.25 o 
   4   4  18       71.18       63.87      1.37 o 
   5   4  18       42.02       42.44      1.18 o 
   6   4  18       49.16       49.12      1.46 o 
   7   4  18        0.52        0.55      0.58 o 
  -7   5  18        6.58        8.11      2.03 o 
  -6   5  18        7.23        6.34      0.78 o 
  -5   5  18       38.98       42.09      1.36 o 
  -4   5  18        2.76        4.34      0.58 o 
  -3   5  18       65.01       57.19      1.74 o 
  -2   5  18        1.17        0.82      0.42 o 
  -1   5  18       90.91       91.79      1.71 o 
   0   5  18        0.33        0.93      0.35 o 
   1   5  18       88.49       88.05      1.65 o 
   2   5  18        1.23        1.06      0.41 o 
   3   5  18       66.21       59.59      1.28 o 
   4   5  18        2.90        3.97      0.48 o 
   5   5  18       39.66       41.35      1.18 o 
   6   5  18        7.10        7.10      0.84 o 
   7   5  18        6.64        6.70      1.16 o 
  -6   6  18        0.66        0.06      0.59 o 
  -5   6  18        2.18        3.50      0.67 o 
  -4   6  18       42.88       39.21      1.46 o 
  -3   6  18        6.03        5.70      0.74 o 
  -2   6  18       10.84       11.92      0.78 o 
  -1   6  18       41.46       41.92      1.39 o 
   0   6  18        1.70        0.98      0.42 o 
   1   6  18       40.59       43.12      1.27 o 
   2   6  18       11.14       11.40      0.77 o 
   3   6  18        6.15        6.47      0.69 o 
   4   6  18       44.02       41.72      1.10 o 
   5   6  18        2.00        2.45      0.61 o 
   6   6  18        0.81        0.57      0.67 o 
  -5   7  18        3.02        3.88      0.88 o 
  -4   7  18        0.13        0.87      0.79 o 
  -3   7  18        2.90        4.63      0.82 o 
  -2   7  18       46.94       47.85      1.59 o 
  -1   7  18       50.23       49.81      1.97 o 
   0   7  18        5.72        5.67      0.62 o 
   1   7  18       49.55       49.52      1.79 o 
   2   7  18       47.16       45.98      1.37 o 
   3   7  18        2.97        3.98      0.94 o 
   4   7  18        0.17        0.48      0.77 o 
   5   7  18        2.79        2.03      0.77 o 
  -4   8  18        1.09        0.40      0.77 o 
  -3   8  18        4.99        4.75      1.90 o 
  -2   8  18       12.05       13.11      1.40 o 
  -1   8  18        9.57        8.47      1.16 o 
   0   8  18        5.61        5.81      0.85 o 
   1   8  18        9.69        9.47      1.34 o 
   2   8  18       11.57       13.78      1.21 o 
   3   8  18        5.00        5.66      0.95 o 
   4   8  18        1.08        0.58      0.97 o 
  -2   9  18       14.16       13.44      2.03 o 
  -1   9  18       10.74        9.99      1.40 o 
   0   9  18       20.45       20.29      2.54 o 
   1   9  18       10.79       10.93      1.43 o 
   2   9  18       14.28       14.20      2.28 o 
   1   0  19       16.51       18.05      0.79 o 
   2   0  19     1501.93     1374.92     11.15 o 
   3   0  19        1.40        0.48      0.30 o 
   4   0  19        3.18        3.83      0.46 o 
   5   0  19        1.39        0.61      0.37 o 
   6   0  19       16.70       13.16      0.96 o 
   7   0  19       20.98       21.94      1.48 o 
  -7   1  19       20.34       22.25      1.60 o 
  -6   1  19       22.92       24.16      1.76 o 
  -5   1  19        2.22        1.93      0.44 o 
  -4   1  19        7.74       10.94      0.65 o 
  -3   1  19       10.15       12.39      0.67 o 
  -2   1  19       88.48       75.66      1.19 o 
  -1   1  19       44.38       40.87      0.83 o 
   0   1  19      107.81       98.35      1.46 o 
   1   1  19       46.38       41.46      0.82 o 
   2   1  19       88.12       76.39      1.14 o 
   3   1  19       10.00       10.66      0.58 o 
   4   1  19        7.09        9.74      0.60 o 
   5   1  19        2.81        3.17      0.48 o 
   6   1  19       20.99       23.56      1.04 o 
   7   1  19       20.10       19.81      1.28 o 
  -7   2  19       18.96       23.44      6.97 o 
  -6   2  19       16.67       17.99      0.86 o 
  -5   2  19       21.72       20.37      0.93 o 
  -4   2  19       27.16       27.46      0.90 o 
  -3   2  19      233.84      209.47      2.42 o 
  -2   2  19       11.57       12.01      0.57 o 
  -1   2  19      718.00      665.96      6.91 o 
   0   2  19        9.44       11.34      0.56 o 
   1   2  19      717.35      671.74      6.33 o 
   2   2  19       12.16       13.73      0.61 o 
   3   2  19      232.88      212.69      2.43 o 
   4   2  19       26.90       27.68      0.93 o 
   5   2  19       21.28       20.27      0.89 o 
   6   2  19       16.58       15.42      0.98 o 
   7   2  19       18.90       25.23      1.39 o 
  -7   3  19        9.65        9.21      0.97 o 
  -6   3  19       20.23       18.59      1.05 o 
  -5   3  19       32.98       35.46      1.09 o 
  -4   3  19        3.48        3.69      0.45 o 
  -3   3  19       80.14       74.45      1.30 o 
  -2   3  19       69.65       66.89      1.20 o 
  -1   3  19      355.57      331.58      4.90 o 
   0   3  19        0.04        0.28      0.41 o 
   1   3  19      363.77      340.61      3.60 o 
   2   3  19       67.88       67.50      1.18 o 
   3   3  19       77.54       71.38      1.39 o 
   4   3  19        2.91        4.18      0.51 o 
   5   3  19       31.39       33.80      1.34 o 
   6   3  19       19.31       16.88      1.16 o 
   7   3  19        9.22        8.63      0.92 o 
  -7   4  19        9.58       10.42      1.21 o 
  -6   4  19       25.77       27.51      1.54 o 
  -5   4  19        9.71        9.85      0.70 o 
  -4   4  19       47.08       47.29      1.12 o 
  -3   4  19       86.78       84.79      1.44 o 
  -2   4  19       75.76       72.40      1.51 o 
  -1   4  19        3.85        4.51      0.49 o 
   0   4  19      288.15      282.92      3.56 o 
   1   4  19        4.75        6.20      0.51 o 
   2   4  19       76.61       73.20      1.37 o 
   3   4  19       87.07       84.26      1.56 o 
   4   4  19       46.29       47.28      1.53 o 
   5   4  19        9.31        7.78      0.67 o 
   6   4  19       25.64       27.30      1.19 o 
   7   4  19        9.58        9.96      1.78 o 
  -6   5  19       11.90       12.34      1.02 o 
  -5   5  19        7.80        6.79      0.85 o 
  -4   5  19        3.39        2.74      0.59 o 
  -3   5  19       38.41       39.77      1.24 o 
  -2   5  19       66.53       69.04      1.66 o 
  -1   5  19        3.26        3.51      0.51 o 
   0   5  19      114.66      101.80      2.12 o 
   1   5  19        3.54        3.24      0.51 o 
   2   5  19       68.03       71.67      1.43 o 
   3   5  19       36.58       38.04      1.05 o 
   4   5  19        3.40        2.70      0.53 o 
   5   5  19        7.67        6.47      0.65 o 
   6   5  19       11.35       10.21      0.93 o 
  -6   6  19       12.33       13.97      1.35 o 
  -5   6  19        6.12        6.41      0.87 o 
  -4   6  19        6.40        5.83      1.03 o 
  -3   6  19        3.87        3.63      0.88 o 
  -2   6  19       37.57       36.08      1.16 o 
  -1   6  19        5.90        5.26      0.71 o 
   0   6  19       16.34       19.06      1.29 o 
   1   6  19        5.93        6.58      0.65 o 
   2   6  19       36.01       33.48      1.42 o 
   3   6  19        3.73        3.68      0.62 o 
   4   6  19        6.87        7.11      0.66 o 
   5   6  19        5.91        5.86      0.81 o 
   6   6  19       12.58       13.62      1.43 o 
  -5   7  19        0.98        0.38      1.08 o 
  -4   7  19        9.85       11.56      1.40 o 
  -3   7  19        4.20        5.22      0.92 o 
  -2   7  19        6.47        6.54      0.79 o 
  -1   7  19        1.15        1.12      0.61 o 
   0   7  19        2.70        2.66      0.63 o 
   1   7  19        1.45        1.31      0.59 o 
   2   7  19        6.43        7.45      0.88 o 
   3   7  19        4.38        4.73      2.03 o 
   4   7  19        9.72        9.21      1.47 o 
   5   7  19        0.83       -0.76      1.27 o 
  -4   8  19        0.86        0.51      1.52 o 
  -3   8  19        1.24        0.51      0.90 o 
  -2   8  19        0.25        0.20      1.52 o 
  -1   8  19        0.58       -0.08      0.79 o 
   0   8  19        1.66       -0.08      0.79 o 
   1   8  19        0.67        0.72      0.79 o 
   2   8  19        0.26       -0.45      0.79 o 
   3   8  19        1.16        0.63      0.77 o 
   4   8  19        0.69        2.28      1.27 o 
  -1   9  19        3.92        3.55      1.52 o 
   1   9  19        3.87        3.55      1.52 o 
   0   0  20       13.93       13.49      1.06 o 
   1   0  20       80.63       74.51      1.29 o 
   2   0  20       63.37       62.12      1.12 o 
   3   0  20       14.84       20.47      0.71 o 
   4   0  20        5.99        7.69      0.58 o 
   5   0  20       25.96       27.04      0.99 o 
   6   0  20        1.34        1.68      0.73 o 
   7   0  20        3.44        3.75      0.97 o 
  -7   1  20        4.70        4.47      1.05 o 
  -6   1  20        8.05        7.28      0.73 o 
  -5   1  20       46.61       42.18      1.34 o 
  -4   1  20       97.10       88.13      1.56 o 
  -3   1  20      121.18      121.49      1.84 o 
  -2   1  20       24.82       28.72      0.76 o 
  -1   1  20       69.99       63.97      1.14 o 
   0   1  20       42.05       38.60      1.05 o 
   1   1  20       72.04       64.53      1.18 o 
   2   1  20       25.36       26.94      0.69 o 
   3   1  20      123.25      123.04      1.73 o 
   4   1  20       93.03       83.12      1.46 o 
   5   1  20       47.98       41.84      1.17 o 
   6   1  20        8.62        7.98      0.71 o 
   7   1  20        4.92        3.74      0.85 o 
  -7   2  20        8.89       10.36      1.19 o 
  -6   2  20       23.12       25.44      1.16 o 
  -5   2  20        0.26       -0.37      0.37 o 
  -4   2  20        0.54        0.39      0.38 o 
  -3   2  20       90.72       89.30      1.44 o 
  -2   2  20        2.78        2.11      0.35 o 
  -1   2  20       20.77       24.21      1.15 o 
   0   2  20       19.10       14.58      0.65 o 
   1   2  20       21.35       26.19      0.88 o 
   2   2  20        1.48        0.93      0.31 o 
   3   2  20       93.30       92.00      1.47 o 
   4   2  20        0.57        0.97      0.39 o 
   5   2  20        0.26        0.27      0.39 o 
   6   2  20       23.79       27.09      1.29 o 
   7   2  20        8.67        8.64      0.97 o 
  -7   3  20        1.00        1.53      0.69 o 
  -6   3  20       10.05       10.59      0.98 o 
  -5   3  20        6.78        5.65      0.59 o 
  -4   3  20       48.35       44.70      1.09 o 
  -3   3  20       59.03       56.79      1.15 o 
  -2   3  20       16.90       17.47      0.86 o 
  -1   3  20       27.38       23.68      0.87 o 
   0   3  20      183.38      169.27      2.42 o 
   1   3  20       25.03       19.64      1.15 o 
   2   3  20       17.59       19.52      0.72 o 
   3   3  20       57.15       52.62      1.29 o 
   4   3  20       49.70       48.88      1.21 o 
   5   3  20        6.19        5.98      0.69 o 
   6   3  20       10.48       10.06      0.93 o 
   7   3  20        1.26        2.38      0.80 o 
  -7   4  20        5.63        7.37      1.34 o 
  -6   4  20        1.84        1.80      0.68 o 
  -5   4  20       23.08       24.34      1.14 o 
  -4   4  20       42.30       39.64      1.09 o 
  -3   4  20        1.61        1.89      0.53 o 
  -2   4  20       36.07       35.31      1.10 o 
  -1   4  20       35.78       37.86      1.16 o 
   0   4  20       48.44       50.83      1.24 o 
   1   4  20       34.25       39.37      1.32 o 
   2   4  20       36.45       34.57      1.20 o 
   3   4  20        1.43        1.31      0.41 o 
   4   4  20       42.08       37.35      1.22 o 
   5   4  20       23.49       23.12      1.29 o 
   6   4  20        2.00        2.52      0.72 o 
  -6   5  20        5.45        2.94      0.82 o 
  -5   5  20       22.11       22.23      1.28 o 
  -4   5  20       14.30       13.82      0.91 o 
  -3   5  20        4.39        4.50      0.69 o 
  -2   5  20       27.76       25.54      1.52 o 
  -1   5  20       45.88       42.31      1.22 o 
   0   5  20      100.02       97.83      2.09 o 
   1   5  20       46.57       44.16      1.37 o 
   2   5  20       28.13       27.04      1.02 o 
   3   5  20        4.24        3.69      0.62 o 
   4   5  20       13.01       12.82      0.77 o 
   5   5  20       22.32       19.18      1.22 o 
   6   5  20        5.30        2.52      0.69 o 
  -5   6  20       15.00       14.08      1.15 o 
  -4   6  20       13.38       11.99      1.40 o 
  -3   6  20        8.42        9.72      1.10 o 
  -2   6  20       35.17       35.49      1.34 o 
  -1   6  20       69.64       68.71      1.79 o 
   0   6  20        0.41        0.89      0.70 o 
   1   6  20       68.35       66.91      1.70 o 
   2   6  20       35.41       36.91      1.32 o 
   3   6  20        8.36        8.26      0.76 o 
   4   6  20       13.06       11.77      1.35 o 
   5   6  20       14.90       13.01      1.18 o 
  -4   7  20       43.17       41.29      2.13 o 
  -3   7  20        5.84        6.42      1.14 o 
  -2   7  20        5.63        5.87      0.92 o 
  -1   7  20       28.18       27.70      2.21 o 
   0   7  20        0.32        0.85      0.56 o 
   1   7  20       27.55       28.12      1.36 o 
   2   7  20        5.60        7.51      0.88 o 
   3   7  20        6.49        4.86      0.74 o 
   4   7  20       43.31       41.54      2.92 o 
  -3   8  20        4.88        6.59      1.52 o 
  -2   8  20       19.93       24.55      2.16 o 
  -1   8  20       13.89       14.40      1.52 o 
   0   8  20        5.15        3.42      1.08 o 
   1   8  20       13.76       14.45      1.26 o 
   2   8  20       19.47       22.07      1.79 o 
   3   8  20        4.83        5.06      1.16 o 
   1   0  21      506.87      490.98      4.89 o 
   2   0  21      228.01      193.17      2.25 o 
   3   0  21       62.45       63.21      1.18 o 
   4   0  21       15.96       15.08      0.93 o 
   5   0  21        0.14        0.00      0.42 o 
   6   0  21       40.62       39.79      1.47 o 
   7   0  21      103.16      104.12      2.96 o 
  -7   1  21        5.31        3.21      0.88 o 
  -6   1  21       26.02       24.86      1.79 o 
  -5   1  21       63.50       65.31      1.51 o 
  -4   1  21       39.92       41.96      1.35 o 
  -3   1  21       15.90       14.22      0.70 o 
  -2   1  21      186.45      174.30      2.28 o 
  -1   1  21      182.12      178.70      2.20 o 
   0   1  21       58.17       51.19      1.15 o 
   1   1  21      181.47      174.63      2.75 o 
   2   1  21      182.82      173.75      2.08 o 
   3   1  21       16.71       14.40      0.74 o 
   4   1  21       40.50       41.39      1.12 o 
   5   1  21       62.36       61.21      1.83 o 
   6   1  21       27.17       26.83      1.20 o 
   7   1  21        5.37        5.00      0.97 o 
  -7   2  21       23.79       24.01      1.63 o 
  -6   2  21       33.92       37.09      1.98 o 
  -5   2  21        6.19        6.37      0.63 o 
  -4   2  21       55.27       53.43      1.27 o 
  -3   2  21       72.41       65.80      1.33 o 
  -2   2  21       42.08       39.43      1.16 o 
  -1   2  21      128.44      120.90      1.99 o 
   0   2  21      325.63      328.02      3.90 o 
   1   2  21      127.61      117.90      1.94 o 
   2   2  21       42.92       38.80      1.00 o 
   3   2  21       72.91       68.31      1.28 o 
   4   2  21       55.72       52.74      1.28 o 
   5   2  21        6.19        5.65      0.60 o 
   6   2  21       34.10       34.67      1.48 o 
   7   2  21       23.79       21.57      1.48 o 
  -7   3  21        3.03        2.79      1.52 o 
  -6   3  21        2.59        3.04      0.72 o 
  -5   3  21        3.56        2.94      0.53 o 
  -4   3  21       37.43       36.39      1.08 o 
  -3   3  21       42.42       44.16      1.05 o 
  -2   3  21       41.65       41.56      1.19 o 
  -1   3  21        7.08        6.10      0.57 o 
   0   3  21       53.43       55.57      1.26 o 
   1   3  21        6.83        5.52      0.55 o 
   2   3  21       41.27       43.06      1.17 o 
   3   3  21       41.21       42.31      1.11 o 
   4   3  21       37.25       36.64      1.10 o 
   5   3  21        3.62        3.15      0.59 o 
   6   3  21        2.46        3.08      0.69 o 
   7   3  21        3.11        3.04      1.52 o 
  -6   4  21        2.63        3.53      0.76 o 
  -5   4  21        9.50       11.76      0.99 o 
  -4   4  21       17.15       19.10      0.99 o 
  -3   4  21        5.44        5.60      0.64 o 
  -2   4  21       12.21       13.09      0.77 o 
  -1   4  21       24.46       24.28      1.15 o 
   0   4  21       82.54       76.17      1.58 o 
   1   4  21       22.79       23.70      1.10 o 
   2   4  21       11.87       13.35      0.80 o 
   3   4  21        5.81        6.90      0.60 o 
   4   4  21       17.28       18.38      1.03 o 
   5   4  21        9.64       12.29      1.24 o 
   6   4  21        2.49        1.66      0.69 o 
  -6   5  21        4.77        5.69      0.87 o 
  -5   5  21        3.10        3.86      0.76 o 
  -4   5  21        7.41        9.27      1.00 o 
  -3   5  21        3.10        3.03      0.66 o 
  -2   5  21       13.23       12.75      0.94 o 
  -1   5  21       48.66       52.36      1.39 o 
   0   5  21        1.04        1.48      0.62 o 
   1   5  21       48.93       50.74      1.49 o 
   2   5  21       11.45       10.69      0.78 o 
   3   5  21        2.94        4.61      0.63 o 
   4   5  21        7.49        9.44      0.82 o 
   5   5  21        3.10        4.29      0.79 o 
   6   5  21        4.20        3.30      1.27 o 
  -5   6  21        2.06        1.43      0.82 o 
  -4   6  21        3.49        6.57      1.78 o 
  -3   6  21       48.92       49.67      1.79 o 
  -2   6  21       19.27       16.20      1.07 o 
  -1   6  21       14.28       13.15      0.98 o 
   0   6  21       21.06       18.40      1.13 o 
   1   6  21       15.27       16.41      1.28 o 
   2   6  21       19.56       19.39      1.13 o 
   3   6  21       48.38       52.71      1.64 o 
   4   6  21        3.76        5.54      0.82 o 
   5   6  21        1.97        2.99      1.45 o 
  -4   7  21        4.19        8.37      2.03 o 
  -3   7  21        6.02        5.80      1.16 o 
  -2   7  21        5.18        5.72      1.90 o 
  -1   7  21        0.31        0.39      0.74 o 
   0   7  21       18.73       21.83      1.51 o 
   1   7  21        0.19        1.39      0.90 o 
   2   7  21        5.49        6.76      1.17 o 
   3   7  21        5.84        5.12      0.82 o 
   4   7  21        4.05        5.40      1.09 o 
  -2   8  21       28.05       27.13      2.54 o 
  -1   8  21        9.79       11.61      1.40 o 
   0   8  21       10.99       11.00      1.34 o 
   1   8  21        9.83        7.59      1.26 o 
   2   8  21       27.69       27.56      1.97 o 
   0   0  22       97.77       96.31      2.12 o 
   1   0  22       79.92       92.65      1.67 o 
   2   0  22        0.19        0.34      0.35 o 
   3   0  22        2.23        2.36      0.41 o 
   4   0  22        6.71        8.93      0.67 o 
   5   0  22      126.19      122.39      2.28 o 
   6   0  22        4.44        5.25      0.85 o 
   7   0  22        6.19        6.28      1.22 o 
  -7   1  22        0.93       -1.01      1.27 o 
  -6   1  22        1.81        2.07      0.70 o 
  -5   1  22       24.46       23.99      1.04 o 
  -4   1  22       32.92       34.18      0.94 o 
  -3   1  22       69.08       66.98      1.26 o 
  -2   1  22       36.15       31.78      0.92 o 
  -1   1  22       60.18       64.34      1.22 o 
   0   1  22       69.61       72.58      1.47 o 
   1   1  22       60.68       61.75      1.38 o 
   2   1  22       35.69       32.71      1.12 o 
   3   1  22       69.92       70.83      1.30 o 
   4   1  22       32.43       33.10      1.02 o 
   5   1  22       24.85       25.79      1.05 o 
   6   1  22        1.98        1.92      0.77 o 
   7   1  22        0.75        0.90      0.89 o 
  -6   2  22       53.75       55.84      1.83 o 
  -5   2  22        3.35        3.44      0.58 o 
  -4   2  22       57.49       54.08      1.30 o 
  -3   2  22        2.28        1.29      0.40 o 
  -2   2  22       58.15       64.98      1.27 o 
  -1   2  22       57.14       56.97      1.31 o 
   0   2  22       33.34       32.16      1.14 o 
   1   2  22       59.85       60.36      1.34 o 
   2   2  22       56.12       61.33      1.43 o 
   3   2  22        2.03        1.14      0.41 o 
   4   2  22       57.74       56.74      1.32 o 
   5   2  22        3.68        3.58      0.54 o 
   6   2  22       54.07       55.97      1.80 o 
   7   2  22        1.19        1.78      1.78 o 
  -6   3  22       69.18       70.94      2.23 o 
  -5   3  22       20.03       19.99      1.76 o 
  -4   3  22       12.31       12.92      0.78 o 
  -3   3  22       50.28       47.99      1.12 o 
  -2   3  22      146.12      147.75      2.37 o 
  -1   3  22       73.00       74.09      1.56 o 
   0   3  22       56.64       52.22      1.42 o 
   1   3  22       72.28       71.26      1.57 o 
   2   3  22      147.12      143.67      2.62 o 
   3   3  22       51.26       51.04      1.22 o 
   4   3  22       12.42       12.83      0.77 o 
   5   3  22       20.54       21.58      1.25 o 
   6   3  22       69.27       69.66      2.02 o 
  -6   4  22        5.30        4.90      0.98 o 
  -5   4  22       37.45       39.37      1.68 o 
  -4   4  22       47.75       51.45      1.34 o 
  -3   4  22       17.79       17.45      0.95 o 
  -2   4  22        5.77        7.76      0.74 o 
  -1   4  22       11.32       11.46      0.85 o 
   0   4  22       56.36       59.77      1.42 o 
   1   4  22       12.48       12.31      0.87 o 
   2   4  22        6.53        9.73      1.02 o 
   3   4  22       17.38       17.35      1.00 o 
   4   4  22       47.77       49.58      1.45 o 
   5   4  22       37.85       35.79      1.48 o 
   6   4  22        5.75        6.04      0.92 o 
  -5   5  22       85.20       93.60      2.71 o 
  -4   5  22       45.70       44.75      1.79 o 
  -3   5  22       16.66       16.48      1.61 o 
  -2   5  22       32.77       36.08      1.39 o 
  -1   5  22       53.86       57.38      1.63 o 
   0   5  22       99.86       98.92      2.14 o 
   1   5  22       53.87       59.74      1.67 o 
   2   5  22       33.55       35.71      1.16 o 
   3   5  22       16.47       17.43      1.07 o 
   4   5  22       46.55       48.78      1.63 o 
   5   5  22       85.30       90.73      2.30 o 
  -5   6  22       35.75       37.81      2.69 o 
  -4   6  22        5.27        4.89      1.39 o 
  -3   6  22        3.27        3.80      1.08 o 
  -2   6  22        9.73        8.75      0.97 o 
  -1   6  22       29.81       30.86      1.28 o 
   0   6  22        9.47       10.11      0.94 o 
   1   6  22       30.09       35.64      1.41 o 
   2   6  22        9.32        8.67      1.03 o 
   3   6  22        3.03        4.10      0.85 o 
   4   6  22        5.74        5.08      0.84 o 
  -3   7  22        3.20        3.68      1.08 o 
  -2   7  22       16.05       18.23      1.70 o 
  -1   7  22       24.31       23.10      2.03 o 
   0   7  22       25.72       26.76      1.79 o 
   1   7  22       24.20       20.87      1.79 o 
   2   7  22       16.08       18.25      1.32 o 
   3   7  22        3.60        1.89      1.11 o 
  -1   8  22        4.39        3.55      1.52 o 
   0   8  22        0.00        0.76      1.27 o 
   1   8  22        4.21        3.30      1.52 o 
   2   8  22        6.13        7.10      1.78 o 
   1   0  23        4.88        6.10      0.57 o 
   2   0  23      105.90       98.07      1.85 o 
   3   0  23        6.95        6.56      0.58 o 
   4   0  23        0.96       -0.21      0.44 o 
   5   0  23        0.10        0.55      0.51 o 
   6   0  23        0.75       -0.35      0.67 o 
  -6   1  23       10.11       10.46      1.17 o 
  -5   1  23        4.28        4.48      0.64 o 
  -4   1  23      102.59      112.51      2.29 o 
  -3   1  23       68.22       73.28      1.35 o 
  -2   1  23       43.51       45.93      1.18 o 
  -1   1  23       14.22       12.44      0.67 o 
   0   1  23        0.26        0.10      0.34 o 
   1   1  23       15.29       13.05      0.74 o 
   2   1  23       43.32       46.75      1.26 o 
   3   1  23       69.02       72.47      1.45 o 
   4   1  23      102.41      111.01      2.11 o 
   5   1  23        3.71        3.44      0.63 o 
   6   1  23        9.75       11.04      1.15 o 
  -6   2  23       12.53       11.59      1.63 o 
  -5   2  23       22.65       24.92      1.17 o 
  -4   2  23        2.86        3.89      0.56 o 
  -3   2  23       25.62       24.96      1.02 o 
  -2   2  23       53.60       47.69      1.26 o 
  -1   2  23       83.19       85.12      1.67 o 
   0   2  23        6.86        8.75      0.65 o 
   1   2  23       85.94       86.00      1.67 o 
   2   2  23       52.90       47.61      1.26 o 
   3   2  23       26.93       24.67      1.03 o 
   4   2  23        2.53        2.37      0.50 o 
   5   2  23       20.82       22.43      1.20 o 
   6   2  23       12.05       11.06      1.03 o 
  -6   3  23       24.16       27.36      1.44 o 
  -5   3  23       68.08       70.79      2.22 o 
  -4   3  23        9.89       10.60      0.76 o 
  -3   3  23        9.55       11.71      0.80 o 
  -2   3  23       18.12       19.06      0.94 o 
  -1   3  23       58.22       59.48      1.61 o 
   0   3  23       21.32       18.34      0.98 o 
   1   3  23       56.92       59.53      1.62 o 
   2   3  23       18.29       18.68      1.07 o 
   3   3  23        9.20       11.70      0.81 o 
   4   3  23        9.30        9.15      0.93 o 
   5   3  23       68.60       71.65      1.98 o 
   6   3  23       24.35       26.01      1.65 o 
  -6   4  23        8.70        8.57      1.12 o 
  -5   4  23        4.06        4.63      0.95 o 
  -4   4  23        9.85        8.05      1.22 o 
  -3   4  23       64.59       59.54      1.57 o 
  -2   4  23       62.24       62.68      1.70 o 
  -1   4  23       25.58       22.70      1.17 o 
   0   4  23       36.57       34.86      1.22 o 
   1   4  23       26.29       24.70      1.19 o 
   2   4  23       65.28       66.90      1.85 o 
   3   4  23       63.75       58.16      1.51 o 
   4   4  23        9.64        7.10      0.84 o 
   5   4  23        3.98        3.59      0.77 o 
   6   4  23        8.09        7.35      2.03 o 
  -5   5  23        2.86        3.06      1.03 o 
  -4   5  23       28.24       29.01      1.95 o 
  -3   5  23       12.78       15.46      1.78 o 
  -2   5  23       38.68       39.49      1.54 o 
  -1   5  23        9.21        9.33      1.06 o 
   0   5  23        0.02        0.63      0.51 o 
   1   5  23       10.09       10.96      1.13 o 
   2   5  23       38.74       41.42      1.44 o 
   3   5  23       12.53       12.90      1.07 o 
   4   5  23       28.52       29.54      1.68 o 
   5   5  23        2.62        2.67      0.77 o 
  -4   6  23       24.61       24.05      1.95 o 
  -3   6  23       23.96       28.77      2.66 o 
  -2   6  23       22.45       21.85      2.54 o 
  -1   6  23       19.88       22.66      1.70 o 
   0   6  23        2.15        2.16      0.69 o 
   1   6  23       20.05       20.80      1.40 o 
   2   6  23       22.42       22.73      1.90 o 
   3   6  23       24.64       26.85      1.56 o 
   4   6  23       24.60       22.41      1.54 o 
  -2   7  23       10.50       10.18      1.34 o 
  -1   7  23        8.09        9.49      1.34 o 
   0   7  23       12.84       15.56      1.52 o 
   1   7  23        8.36        9.24      2.16 o 
   2   7  23       10.24        7.87      1.26 o 
   3   7  23       10.39       10.27      1.43 o 
   0   0  24        8.09        7.95      1.78 o 
   1   0  24       10.42       12.42      0.74 o 
   2   0  24        4.74        6.09      0.71 o 
   3   0  24        1.57        1.33      0.47 o 
   4   0  24       16.85       16.05      0.87 o 
   5   0  24        5.55        6.93      1.40 o 
   6   0  24        0.57        2.05      0.85 o 
  -6   1  24       56.73       64.54      2.27 o 
  -5   1  24       22.55       22.31      1.31 o 
  -4   1  24        7.81        9.10      0.71 o 
  -3   1  24       29.92       31.22      0.98 o 
  -2   1  24       29.07       29.72      1.03 o 
  -1   1  24       10.96       11.60      0.84 o 
   0   1  24        0.28        0.44      0.37 o 
   1   1  24       10.44       11.28      0.87 o 
   2   1  24       27.95       31.09      1.11 o 
   3   1  24       29.50       31.70      1.13 o 
   4   1  24        8.12        9.10      0.81 o 
   5   1  24       22.96       22.98      1.45 o 
   6   1  24       57.80       61.81      2.22 o 
  -6   2  24        2.81        3.74      0.97 o 
  -5   2  24       15.61       14.35      1.03 o 
  -4   2  24       12.14        9.70      0.79 o 
  -3   2  24       25.36       26.26      1.07 o 
  -2   2  24       48.92       53.02      1.54 o 
  -1   2  24       36.85       38.16      1.15 o 
   0   2  24       12.53       12.35      0.74 o 
   1   2  24       35.54       39.34      1.26 o 
   2   2  24       49.34       54.64      1.43 o 
   3   2  24       27.29       27.29      1.24 o 
   4   2  24       11.42       10.20      0.73 o 
   5   2  24       15.05       14.37      1.10 o 
   6   2  24        2.86        2.51      0.92 o 
  -6   3  24       10.87       12.92      1.26 o 
  -5   3  24       68.14       75.00      2.61 o 
  -4   3  24        1.11        0.60      0.59 o 
  -3   3  24       44.95       44.12      2.56 o 
  -2   3  24       61.06       62.54      2.16 o 
  -1   3  24        0.41        0.07      0.43 o 
   0   3  24       38.84       43.73      1.36 o 
   1   3  24        0.42       -0.13      0.40 o 
   2   3  24       59.61       58.44      1.64 o 
   3   3  24       44.77       45.92      1.57 o 
   4   3  24        1.14        0.53      0.49 o 
   5   3  24       69.18       76.38      2.08 o 
   6   3  24       11.78        8.88      2.28 o 
  -5   4  24       21.89       24.99      1.58 o 
  -4   4  24        1.07        0.51      0.90 o 
  -3   4  24       72.52       72.58      2.19 o 
  -2   4  24       27.57       29.57      1.28 o 
  -1   4  24       30.34       33.96      1.32 o 
   0   4  24       69.30       73.19      1.83 o 
   1   4  24       31.52       33.09      1.26 o 
   2   4  24       27.89       29.88      1.32 o 
   3   4  24       71.10       70.94      1.68 o 
   4   4  24        1.01        1.01      0.73 o 
   5   4  24       21.84       23.64      1.35 o 
  -5   5  24        0.65        0.76      1.78 o 
  -4   5  24       26.56       25.67      2.79 o 
  -3   5  24        0.86        0.31      0.79 o 
  -2   5  24       19.99       20.26      1.56 o 
  -1   5  24       56.16       58.53      1.73 o 
   0   5  24        0.77        1.50      0.67 o 
   1   5  24       54.52       58.56      1.76 o 
   2   5  24       19.71       17.33      1.16 o 
   3   5  24        1.07        0.76      0.73 o 
   4   5  24       26.52       28.67      1.63 o 
   5   5  24        0.87        1.27      1.52 o 
  -4   6  24       46.01       54.77      3.80 o 
  -3   6  24        0.69       -0.08      0.79 o 
  -2   6  24       11.88       11.87      1.90 o 
  -1   6  24        3.96        3.55      1.08 o 
   0   6  24        7.53        7.72      1.16 o 
   1   6  24        4.04        3.68      1.08 o 
   2   6  24       11.81       12.87      1.43 o 
   3   6  24        0.86       -0.90      0.90 o 
   4   6  24       45.34       48.43      3.80 o 
  -1   7  24        7.30        6.72      1.26 o 
   0   7  24        1.68        2.28      0.90 o 
   1   7  24        7.39        7.34      1.26 o 
   2   7  24        2.03        0.76      1.27 o 
   1   0  25       40.58       48.08      1.28 o 
   2   0  25       33.08       36.38      1.15 o 
   3   0  25        0.86        0.09      0.51 o 
   4   0  25       14.82       17.55      1.01 o 
   5   0  25        8.89       11.41      1.20 o 
   6   0  25        1.91        0.51      0.90 o 
  -6   1  25       14.42       15.09      1.52 o 
  -5   1  25       56.18       60.12      2.77 o 
  -4   1  25       10.88       11.64      0.97 o 
  -3   1  25       43.27       49.55      1.39 o 
  -2   1  25        7.84        9.62      0.72 o 
  -1   1  25       47.81       50.39      1.94 o 
   0   1  25       43.91       47.27      1.26 o 
   1   1  25       49.22       54.96      1.87 o 
   2   1  25        7.95       10.03      0.82 o 
   3   1  25       41.44       48.30      1.36 o 
   4   1  25       10.90       11.64      0.82 o 
   5   1  25       57.05       59.82      2.98 o 
   6   1  25       15.11       11.92      2.03 o 
  -5   2  25        7.36        6.07      0.97 o 
  -4   2  25        6.85        5.42      0.74 o 
  -3   2  25       12.83       13.18      0.85 o 
  -2   2  25        8.87        8.06      0.77 o 
  -1   2  25        5.86        6.04      0.63 o 
   0   2  25       13.62       17.32      0.98 o 
   1   2  25        5.55        5.43      0.69 o 
   2   2  25        8.25        8.56      0.74 o 
   3   2  25       13.71       11.48      0.95 o 
   4   2  25        7.05        7.37      1.07 o 
   5   2  25        7.36        6.49      0.87 o 
  -5   3  25        6.39        8.71      1.10 o 
  -4   3  25       32.57       36.17      2.79 o 
  -3   3  25        5.51        4.17      0.97 o 
  -2   3  25        4.06        5.26      0.65 o 
  -1   3  25        9.64       10.01      0.85 o 
   0   3  25       33.98       37.50      1.29 o 
   1   3  25        9.67       11.45      0.87 o 
   2   3  25        3.84        3.89      0.72 o 
   3   3  25        5.08        3.74      0.74 o 
   4   3  25       34.25       35.41      1.60 o 
   5   3  25        6.31        9.43      0.99 o 
  -5   4  25        3.92        4.46      1.22 o 
  -4   4  25        2.00        1.50      1.14 o 
  -3   4  25       14.44       15.87      1.52 o 
  -2   4  25        0.80        0.87      0.92 o 
  -1   4  25        0.65        0.89      0.51 o 
   0   4  25        0.22        0.13      0.51 o 
   1   4  25        0.77        0.93      0.56 o 
   2   4  25        0.58        0.81      0.66 o 
   3   4  25       13.79       11.54      1.12 o 
   4   4  25        1.81        1.61      0.73 o 
   5   4  25        4.04        4.32      1.00 o 
  -4   5  25        1.76        1.27      0.90 o 
  -3   5  25       20.38       20.10      2.54 o 
  -2   5  25       18.58       21.59      2.54 o 
  -1   5  25        9.33       10.23      1.02 o 
   0   5  25        0.66        1.90      0.90 o 
   1   5  25        8.65        8.93      1.00 o 
   2   5  25       18.19       20.36      1.70 o 
   3   5  25       21.17       19.73      1.77 o 
   4   5  25        1.88        2.78      0.85 o 
  -3   6  25        9.02        7.86      2.03 o 
  -2   6  25        1.43        0.51      1.14 o 
  -1   6  25        1.88        1.50      1.65 o 
   0   6  25        0.05        0.38      0.90 o 
   1   6  25        1.68        1.14      1.14 o 
   2   6  25        1.18       -0.13      0.90 o 
   3   6  25        8.92        8.62      2.03 o 
   0   0  26        0.50        0.76      0.72 o 
   1   0  26       45.80       48.54      1.49 o 
   2   0  26       82.85       83.65      1.76 o 
   3   0  26       10.77        9.26      0.87 o 
   4   0  26       85.58       83.44      2.19 o 
   5   0  26        6.36        4.09      0.88 o 
  -5   1  26        2.36        3.64      0.85 o 
  -4   1  26        5.97        5.50      0.97 o 
  -3   1  26        5.91        7.26      0.79 o 
  -2   1  26       50.40       50.62      1.61 o 
  -1   1  26       19.28       17.68      1.07 o 
   0   1  26       62.04       56.77      1.65 o 
   1   1  26       19.97       17.93      1.10 o 
   2   1  26       49.25       51.91      1.94 o 
   3   1  26        6.12        7.49      0.77 o 
   4   1  26        5.37        8.23      1.39 o 
   5   1  26        2.53        3.41      0.85 o 
  -5   2  26       14.13       16.14      1.33 o 
  -4   2  26        3.10        2.12      0.77 o 
  -3   2  26       81.36       83.90      2.85 o 
  -2   2  26       51.83       54.90      1.90 o 
  -1   2  26        8.82        8.90      0.79 o 
   0   2  26        8.81       12.01      0.91 o 
   1   2  26        9.27        8.45      0.82 o 
   2   2  26       52.59       55.34      2.64 o 
   3   2  26       80.66       80.16      2.42 o 
   4   2  26        3.01        2.16      0.90 o 
   5   2  26       14.15       15.54      1.30 o 
  -5   3  26       33.24       36.97      2.38 o 
  -4   3  26        0.12       -0.79      0.79 o 
  -3   3  26       12.23       12.61      1.65 o 
  -2   3  26       34.15       38.70      1.60 o 
  -1   3  26       40.63       41.46      1.41 o 
   0   3  26        2.33        2.24      0.56 o 
   1   3  26       40.62       40.59      1.42 o 
   2   3  26       32.23       37.00      1.41 o 
   3   3  26       11.78       11.14      1.39 o 
   4   3  26        0.07        0.06      0.79 o 
   5   3  26       32.20       36.01      2.79 o 
  -4   4  26        5.30        6.93      1.34 o 
  -3   4  26        9.06       11.16      1.78 o 
  -2   4  26       23.69       26.71      1.88 o 
  -1   4  26       19.79       19.99      1.32 o 
   0   4  26       10.12        8.19      1.09 o 
   1   4  26       19.51       23.42      1.70 o 
   2   4  26       23.53       25.93      1.53 o 
   3   4  26        9.65       12.87      1.40 o 
   4   4  26        5.72        7.33      1.22 o 
  -3   5  26       12.65       13.22      1.52 o 
  -2   5  26        9.08       11.25      1.34 o 
  -1   5  26       18.68       19.98      1.70 o 
   0   5  26        0.09       -0.38      0.72 o 
   1   5  26       17.89       18.92      1.65 o 
   2   5  26        9.20       10.49      1.34 o 
   3   5  26       12.51       12.37      1.52 o 
  -2   6  26        7.30        9.13      2.03 o 
  -1   6  26       14.36       16.58      1.61 o 
   0   6  26       37.36       45.60      2.33 o 
   1   6  26       14.70       18.22      1.70 o 
   2   6  26        7.45       11.92      2.03 o 
   1   0  27       74.39       78.89      2.02 o 
   2   0  27        2.95        2.37      0.61 o 
   3   0  27       25.04       25.24      2.00 o 
   4   0  27        5.17        6.42      1.22 o 
   5   0  27        3.94        5.03      1.22 o 
  -5   1  27       49.12       51.04      2.49 o 
  -4   1  27       47.69       55.44      2.49 o 
  -3   1  27        0.78        1.28      0.70 o 
  -2   1  27       17.36       16.47      1.26 o 
  -1   1  27       73.29       75.00      1.96 o 
   0   1  27        0.07        0.25      0.51 o 
   1   1  27       73.48       73.10      1.85 o 
   2   1  27       16.93       16.01      1.19 o 
   3   1  27        1.00        0.43      0.67 o 
   4   1  27       48.34       50.72      2.38 o 
   5   1  27       49.27       51.27      2.31 o 
  -5   2  27        9.37       10.65      2.03 o 
  -4   2  27       22.91       27.39      2.69 o 
  -3   2  27        9.98       10.39      1.90 o 
  -2   2  27       63.73       72.78      2.77 o 
  -1   2  27        3.00        3.36      0.77 o 
   0   2  27       96.29       97.75      2.45 o 
   1   2  27        3.49        4.20      0.72 o 
   2   2  27       64.29       73.53      3.17 o 
   3   2  27       10.23       11.93      1.15 o 
   4   2  27       21.82       28.66      1.95 o 
   5   2  27        9.60       11.66      2.03 o 
  -4   3  27       19.18       17.97      1.70 o 
  -3   3  27        2.47        3.55      1.08 o 
  -2   3  27       15.14       17.75      2.28 o 
  -1   3  27       13.09       13.86      1.52 o 
   0   3  27       59.15       60.69      2.67 o 
   1   3  27       14.07       12.17      1.14 o 
   2   3  27       15.71       14.80      1.52 o 
   3   3  27        2.31        3.30      1.08 o 
   4   3  27       18.84       18.00      1.70 o 
  -4   4  27       23.16       21.81      3.04 o 
  -3   4  27        3.79        3.04      1.52 o 
  -2   4  27        4.65        6.24      1.52 o 
  -1   4  27       58.53       59.44      2.42 o 
   0   4  27        0.12       -0.59      0.59 o 
   1   4  27       58.60       63.01      2.42 o 
   2   4  27        4.95        7.20      1.22 o 
   3   4  27        4.26        4.97      1.08 o 
  -3   5  27        3.57        3.30      1.52 o 
  -2   5  27       14.69       15.54      1.52 o 
  -1   5  27        2.19        2.35      0.97 o 
   0   5  27        0.24        0.63      1.14 o 
   1   5  27        2.13        2.12      0.97 o 
   2   5  27       15.69       13.92      1.52 o 
   0   0  28       15.26       14.20      2.03 o 
   1   0  28        7.82        6.39      1.16 o 
   2   0  28        0.08        0.70      0.79 o 
   3   0  28       20.92       25.41      3.30 o 
   4   0  28       21.47       17.63      1.77 o 
  -4   1  28       44.29       53.82      2.49 o 
  -3   1  28       32.59       30.43      3.30 o 
  -2   1  28        1.39        1.15      0.97 o 
  -1   1  28        6.39        7.68      1.52 o 
   0   1  28       15.88       14.40      2.16 o 
   1   1  28        6.49        7.80      0.97 o 
   2   1  28        1.32        2.16      0.90 o 
   3   1  28       31.32       33.18      2.01 o 
   4   1  28       46.28       51.35      2.38 o 
  -4   2  28        4.31        4.06      1.78 o 
  -3   2  28        9.31       10.15      1.90 o 
  -2   2  28       61.45       61.29      2.60 o 
  -1   2  28        6.24        3.80      1.27 o 
   0   2  28        0.09        0.00      1.01 o 
   1   2  28        6.33        5.67      0.88 o 
   2   2  28       60.68       62.81      2.19 o 
   3   2  28        8.87        7.72      1.22 o 
   4   2  28        4.45        6.21      1.65 o 
  -4   3  28       21.22       20.74      2.92 o 
  -3   3  28       17.28       16.65      1.64 o 
  -2   3  28        1.53        0.51      1.27 o 
  -1   3  28       25.90       30.60      2.92 o 
   0   3  28        3.22        2.51      0.97 o 
   1   3  28       26.94       27.52      1.95 o 
   2   3  28        1.44        0.39      0.79 o 
   3   3  28       17.69       19.29      1.77 o 
  -3   4  28       17.12       14.96      2.28 o 
  -2   4  28       14.48       12.49      2.79 o 
  -1   4  28       53.23       59.21      2.42 o 
   0   4  28       13.94       13.36      1.52 o 
   1   4  28       52.69       62.07      2.60 o 
   2   4  28       13.77       13.54      1.52 o 
  -2   5  28        8.48       10.90      2.03 o 
  -1   5  28        1.54        2.28      1.27 o 
   0   5  28       11.17       16.99      1.61 o 
   1   5  28        1.46        1.52      1.27 o 
   1   0  29       27.52       27.72      2.41 o 
   2   0  29       39.23       48.18      3.55 o 
   3   0  29      219.34      264.46      7.10 o 
   4   0  29        0.05       -0.76      1.27 o 
  -4   1  29       10.18       12.93      2.03 o 
  -3   1  29       10.35       11.66      2.28 o 
  -2   1  29       25.59       30.04      1.95 o 
  -1   1  29       19.15       19.97      1.79 o 
   0   1  29       66.44       75.06      4.06 o 
   1   1  29       20.02       23.84      2.79 o 
   2   1  29       26.02       32.49      2.01 o 
   3   1  29       10.42       11.89      2.28 o 
   4   1  29        9.98       14.20      2.03 o 
  -3   2  29        7.11        7.75      1.34 o 
  -2   2  29       29.96       34.32      2.13 o 
  -1   2  29        7.85        7.35      1.78 o 
   0   2  29       52.80       58.58      3.55 o 
   1   2  29        8.12        8.75      1.26 o 
   2   2  29       29.71       38.57      2.01 o 
   3   2  29        6.79        9.82      1.52 o 
  -3   3  29       22.28       23.90      1.95 o 
  -2   3  29       18.37       17.24      2.28 o 
  -1   3  29        7.64        5.58      1.52 o 
   0   3  29        1.54        1.78      0.90 o 
   1   3  29        7.52        6.59      1.16 o 
   2   3  29       18.37       16.76      3.55 o 
   3   3  29       23.05       22.57      2.54 o 
  -1   4  29        1.69        2.79      1.08 o 
   0   4  29       10.67        9.59      1.34 o 
   1   4  29        1.60        1.20      0.97 o 
   2   4  29        1.70        0.76      1.27 o 
   0   0  30        2.74        5.33      1.78 o 
   1   0  30       30.00       32.46      3.04 o 
   2   0  30        2.66        2.28      1.52 o 
   3   0  30        0.03        1.38      0.97 o 
  -3   1  30        2.78        4.31      1.78 o 
  -2   1  30       12.87       10.94      1.52 o 
  -1   1  30        3.50        3.30      1.27 o 
   0   1  30        6.10        6.34      1.78 o 
   1   1  30        3.80        1.01      1.52 o 
   2   1  30       13.13       12.19      1.65 o 
   3   1  30        2.43        2.79      1.52 o 
  -3   2  30       12.29       13.65      1.65 o 
  -2   2  30       36.41       43.43      2.42 o 
  -1   2  30        9.50        9.38      2.03 o 
   0   2  30        0.40       -0.51      1.27 o 
   1   2  30        9.73       10.99      1.34 o 
   2   2  30       35.46       44.24      3.42 o 
   3   2  30       12.35       10.14      1.78 o 
  -2   3  30        8.51        7.35      1.78 o 
  -1   3  30        8.64        9.13      1.78 o 
   0   3  30        0.05       -0.56      1.65 o 
   1   3  30        8.12        7.35      1.26 o 
   2   3  30        8.05        7.35      1.78 o 
  -1   4  30       14.45       21.30      2.54 o 
   0   4  30       14.34       19.53      2.28 o 
   1   0  31        0.70       -1.01      1.01 o 
   2   0  31        7.94       10.65      2.28 o 
  -2   1  31       15.95       20.03      2.79 o 
  -1   1  31       18.79       20.39      1.88 o 
   0   1  31       87.99       90.78      4.82 o 
   1   1  31       18.17       18.77      2.79 o 
  -2   2  31       10.46       10.65      2.03 o 
  -1   2  31        2.58        2.54      1.52 o 
   0   2  31        0.37        0.00      1.27 o 
   2   2  31       10.38       14.20      2.03 o 
   0   0  32        1.16       -1.27      1.27 o 
   0   1  32        0.44        1.01      1.52 o 
                                                 
